# Supplementary material for: The late Archaean to early Proterozoic origin and evolution of anaerobic methane‐oxidizing archaea
Source: mLife. 2022 Mar 30;1(1):96–100. doi: 10.1002/mlf2.12013 (PMC10989977; doi:10.1002/mlf2.12013)
Supplement: Supplementary file 1 — Supporting Information. [file MLF2-1-96-s001.xlsx]

## Sheet: Content
	Content
	Sheet1	Supplementary tables 1-5
	Sheet2	Supplementary table 1	Basic information of ANME genomes from NCBI database.
	Sheet3	Supplementary table 2	37 conserved protein sequences information.
	Sheet4	Supplementary table 3	Reference genome information.
	Sheet5	Supplementary table 4	Taxonomy and environmental information of ANMEs.
	Sheet6	Supplementary table 5	ANMEs' common ancestor gene annotations.

## Sheet: SupplTable1
Supplementary table 1. Basic information of ANME genomes from NCBI database.
ANME type	strain	NCBI No.	Completeness	Redundancy	Genome size (bp)	GC content (%)	Predicted genes
ANME-1	AG-394-G06	GCA_009903405	70.72	1.87	1531297	42.76	1689
	ex4572_4	GCA_002254785	71.3	0.93	1018085	53.22	1136
	AG-394-G21	GCA_009903435	71.81	0.93	1868174	42.98	1966
	B22_G9	GCA_003661195	75.78	0.93	1032966	46.76	1158
	CONS3730H04p2b1	GCA_013374505	75.86	3.27	2571212	43.28	3061
	CONS3730F07p2b1	GCA_013374555	75.93	6.54	2752395	43.13	3202
	WYZ-LMO12	GCA_003601545	76.83	4.98	2163043	42.27	2736
	WYZ-LMO13	GCA_003601795	77.57	1.32	1934883	42.97	2240
	GoMg3.2	GCA_013180565	79.44	4.52	2727246	42.03	3223
	ANME-1-THS	GCA_004212135	84.07	4.21	2030246	48.73	2351
	GoMg1	GCA_013180605	84.58	4.21	2344285	42.66	2616
	GLR107	GCA_013139985	85.51	1.87	2125186	42.88	2625
	M5.MMPM	GCA_003160755	86.92	4.05	1898925	43.3	2352
	14_8_m_bin28	GCA_016649585	89.25	1.87	1460389	44.76	1838
	ANME-1-LC	GCA_014061035	90.81	0.93	1073849	44.52	1236
	B64_G16	GCA_003661125	91.21	2.8	2212588	42.99	2785
	CONS3730B06UFb1	GCA_003336485	91.28	2.8	3182512	42.89	3476
	G37	GCA_003194425	91.3	1.87	1398999	52.19	1394
	G60	GCA_003194435	91.59	3.74	1805851	45.84	1870
	CR_Bin_179	GCA_017883965	92.52	2.34	2478969	41.92	2820
	Kmv05	GCA_014859735	94.39	3.27	1679196	46.27	1929
ANME-2a/b	CONS7142G09b1	GCA_013374455	71.17	0	2141125	44.02	2418
	GLR1502	GCA_013139715	77.57	2.8	1623833	44.48	1945
	HMMV-459B4	GCA_013572335	87.07	2.96	1454876	45.63	1621
	UWMA-0185	GCA_012962625	93.64	1.4	1948009	32.77	2535
	S7142MS1	GCA_009649835	93.93	0	1813034	46.03	1975
	HR1	GCA_002926195	96.26	0	2195459	38.96	2460
	M25	IMG20381	98.6	4.05	#N/A	43.22	4319
	15MPa	GCA_014237135	99.07	1.87	2988518	43.07	3193
	8MPa	GCA_014237495	100	0.93	3259324	42.9	3491
	8MPaII	GCA_014237115	100	0.93	3248671	42.95	3447
	B-8MPa1	GCA_014237145	100	0.93	2972237	43.31	3186
	Kmv04	GCA_014859725	100	0	2397132	41.75	2677
ANME-2c	UWMA-0233	GCA_012961645	85.91	1.87	1663990	50.05	1860
	B9_G1	GCA_003661005	85.99	1.87	1510546	48.38	1907
	WYZ-LMO14	GCA_003601535	87.38	0	1670603	48.69	2036
	UBA203	GCA_002503595	88.16	1.87	2390467	50.2	2640
	S7142MS2	GCA_003336385	89.65	6.39	1647749	52.02	1941
	HMMV-459B1	GCA_013572355	94.39	1.87	1688642	52.6	1844
	ANME-2c-GOS	GCA_004211975	96.26	0.93	2656101	48.45	2811
	E20ANME2	GCA_003194445	98.13	5.61	3609340	48.68	3903
ANME-2d	ANME-2d	GCA_000685155	99.07	0	3203386	43.22	3422
	BLZ1	GCA_001317315	96.42	2.18	3738466	40.18	4659
	BLZ2	GCA_002487355	99.07	1.87	3735583	40.26	4043
	FeB_1	GCA_003104905	99.07	0	2913215	40.81	3019
	HGW-Methanoperedenaceae-1	GCA_002839545	91.12	0.93	1995263	43.15	2288
	Kmv03	GCA_014859785	99.07	0.47	1868446	44	2143
	KR11_0.1_MetaG.mb.84	GCA_018900975	89.72	2.8	2439890	43.32	3035
	KR13_S3.mb.37	GCA_018894825	79.44	0.14	1518558	44.2	2045
	LFW-24	GCA_902384525	95.64	0	2920541	40.43	3305
	LFW-280_3_1	GCA_902386135	99.07	0.93	3243210	44.05	3618
	METP1	GCA_905339155	99.07	4.67	3340804	40.81	3741
	MnB_20	GCA_012026795	98.44	0	3585555	40.58	3736
	MnB_21	GCA_012026835	100	0	3321874	42.92	3686
	Mnv1	GCA_900196725	95.33	4.67	3524740	44.08	3970
	PowLak16_MAG26	GCA_007280025	72.83	3.27	1861309	43.97	2173
	Ru_enrich_MN	GCA_002634415	99.07	1.87	3592640	40.39	3983
	SB2	GCA_008933945	100	1.87	3801965	40.25	4124
	UBA453	GCA_002496325	99.07	0	3086055	43.26	3347
ANME-3	GLR1503	GCA_013139685	61.61	6.85	2722411	41.17	3245

## Sheet: SupplTable2
Supplementary table 2. 37 conserved protein sequences information.
COGs	Gene name	Marker ID
COG0016	Phenylalanyl-tRNA synthetase alpha subunit	PMPROK00087
COG0048	Ribosomal protein S12	PMPROK00094
COG0049	Ribosomal protein S7	PMPROK00054
COG0051	Ribosomal protein S10	PMPROK00093
COG0052	Ribosomal protein S2	PMPROK00028
COG0072	Phenylalanyl-tRNA synthetase beta subunit	PMPROK00086
COG0080	Ribosomal protein L11	PMPROK00029
COG0081	Ribosomal protein L1	PMPROK00022
COG0087	Ribosomal protein L3	PMPROK00075
COG0088	Ribosomal protein L4	PMPROK00034
COG0090	Ribosomal protein L2	PMPROK00048
COG0091	Ribosomal protein L22	PMPROK00024
COG0092	Ribosomal protein S3	PMPROK00015
COG0093	Ribosomal protein L14	PMPROK00003
COG0094	Ribosomal protein L5	PMPROK00053
COG0096	Ribosomal protein S8	PMPROK00074
COG0097	Ribosomal protein L6P/L9E	PMPROK00020
COG0098	Ribosomal protein S5	PMPROK00019
COG0099	Ribosomal protein S13	PMPROK00081
COG0100	Ribosomal protein S11	PMPROK00068
COG0103	Ribosomal protein S9	PMPROK00051
COG0127	Xanthosine triphosphate pyrophosphatase	PMPROK00123
COG0149	Triosephosphate isomerase	PMPROK00097
COG0164	Ribonuclease HII	PMPROK00126
COG0184	Ribosomal protein S15P/S13E	PMPROK00050
COG0185	Ribosomal protein S19	PMPROK00025
COG0186	Ribosomal protein S17	PMPROK00041
COG0197	Ribosomal protein L16/L10E	PMPROK00071
COG0198	Ribosomal protein L24	PMPROK00067
COG0200	Ribosomal protein L15	PMPROK00092
COG0244	Ribosomal protein L10	PMPROK00069
COG0256	Ribosomal protein L18	PMPROK00052
COG0343	Queuine/archaeosine tRNA-ribosyltransferase	PMPROK00106
COG0504	CTP synthase (UTP-ammonia lyase)	PMPROK00047
COG0532	Translation initiation factor 2 (IF-2; GTPase)	PMPROK00064
COG0533	Metal-dependent proteases with possible chaperone activity	PMPROK00014
COG0541	Signal recognition particle GTPase	PMPROK00031

## Sheet: SupplTable3
Supplementary table 3. Reference genome information.
Acidiplasma cupricumulans JCM13668	ASM32750v1
Aciduliprofundum boonei T469	ASM2566v1
Aciduliprofundum sp. MAR08-339	ASM32750v1
Archaeoglobus fulgidus DSM 4304	ASM866v1
Archaeoglobus fulgidus DSM 8774	ASM73403v1
Archaeoglobus profundus DSM 5631	ASM2528v1
Archaeoglobus sulfaticallidus PM70-1	ASM38556v1
Archaeoglobus veneficus SNP6	ASM19462v1
Ca. Argoarchaeum Eth-Arch1	GCA_004193545
Ca. Argoarchaeum GoM-Arc1-GOS	GCA_004212095
Ca. Argoarchaeum GoM-Arc1-LC-WB58	GCA_012910725
Ca. Alkanophagaeum sp. B39G2	GCA_003661185
Ca. Archaeoglobi archaeon JdFR42	GCA_002010305
Ca. Archaeoglobi archaeon rG16	GCA_003935005
Ca. Archaeoglobi archaeon WYZ-LMO1	ASM434782v1
Ca. Archaeoglobi archaeon WYZ-LMO2	ASM434786v1
Ca. Archaeoglobi archaeon WYZ-LMO3	ASM434784v1
Ca. Euryarchaeota MBGD 3300003432D	ASM394208v1
Ca. Geoglobus sp. UBA232	GCA_002507275
Ca. Geoglobus sp. UBA235	GCA_002494725
Ca. Hydrothermarchaeota archaeon B51G15	GCA_003661425
Ca. Hydrothermarchaeota archaeon B60G1	GCA_003661405
Ca. Hydrothermarchaeota archaeon JdFR17	GCA_002011115
Ca. Methanoflorens stordalenmirensis 2518645542	2518645542
Ca. Methanoliparum thermophilum NM1a	ASM421207v1
Ca. Methanolliviera hydrocarbonicum NM1b	ASM421208v1
Ca. Methanolliviera sp. GoM_asphalt	GCA_004212085
Ca. Methanolliviera sp. GoM_oil	GCA_902158735
Ca. Methanomassiliicoccales archaeon RumEnM1	ASM142118v1
Ca. Methanonatronarchaeia archaeon MnatroASL	ASM421203v1
Ca. Methanonatronarchaeia archaeon T1Sed10117R1	ASM355500v1
Ca. Poseidoniia MGIIICGEpi3	ASM187534v1
Ca. Poseidoniia MGIIIUBA102	ASM250922v1
Ca. Poseidoniia MGIIIUBA138	ASM249612v1
Ca. Poseidoniia MGIIMEDG35	ASM245715v1
Ca. Poseidoniia MGIIREDSEAS25B4N5	ASM162916v1
Ca. Poseidoniia MGIIREDSEAS29B8N9	ASM162915v1
Ca. Poseidoniia MGIIUBA98	ASM250734v1
Ca. Santabarbaraeum sp. GEM62	GEM project
Ca. Syntrophoarchaeum butanivorans BOX1	ASM176682v1
Ca. Syntrophoarchaeum caldarius BOX2	ASM176681v1
Ca. Syntrophoarchaeum HyVt-185	GCA_011042965
Ca. Syntrophoarchaeum HyVt-386	GCA_011052865
Ca. Syntropharchaeales sp. WYZ-LMO15	ASM360155v1
Ca. Thermoplasmatales archaeon SM150	GCA_001595945
Ca. Ethanoperedens B65 G16	ASM366104v1
Ca. Ethanoperedens ex4572 44	ASM225482v2
Ca. Ethanoperedens GoM-Arc1 E37	GCA_905171695
Ca. Ethanoperedens GoM-Arc1 E50	GCA_905171685
Ferroglobus placidus DSM 10642	ASM2550v1
Ferroplasma acidarmanus fer1	ASM15226v2
Geoglobus acetivorans SBH6	ASM78925v1
Geoglobus ahangari 234	ASM100604v1
Halococcus hamelinensis ap. 100A6	ASM33667v1
Haloferaxgibbonsii sp. ATCC33959	ASM146995v1
Haloprofundus marisrubri SB9	ASM33677v1
Halorubrum tebenquichense DSM14210	ASM146995v1
Methanimicrococcus blatticola DSM 13328	GCA_004363215
Methanimicrococcus GCA 009776675	GCA_009776675
Methanimicrococcus GCA 009783635	GCA_009783635
Methanimicrococcus GCA 017613335	GCA_017613335
Methanobacterium aggregans DSM 29428	GCA_017874455
Methanobacterium arcticum M2	GCA_000746075
Methanobacterium bryantii MoH	GCA_002287175
Methanobacterium congolense Buetzberg	GCA_900095295
Methanobacterium formicicum CEBITEC	GCA_001458655
Methanobacterium lacus AL-21	GCA_000191585
Methanobacterium paludis SWAN1	ASM21472v1
Methanobacterium petrolearium DSM 22353	GCA_017873625
Methanobacterium subterraneum A8p	GCA_002813695
Methanobacterium veterum MK4	ASM74548v1
Methanobacterium sp. MBC34	MMad_1.0
Methanobrevibacter arboriphilus JCM13429	GCA_002072215
Methanobrevibacter boviskoreani JH1	GCA_000320505
Methanobrevibacter curvatus DSM 11111	GCA_001639295
Methanobrevibacter cuticularis DSM 11139	GCA_001639285
Methanobrevibacter filiformis DSM 11501	GCA_001639265
Methanobrevibacter gottschalkii DSM 11977	GCA_003814835
Methanobrevibacter millerae DSM 16643	GCA_900103415
Methanobrevibacter olleyae YLM1	GCA_001563245
Methanobrevibacter oralis M2	GCA_900289035
Methanobrevibacter ruminantium M1	GCA_000024185
Methanobrevibacter smithii ATCC 35061	ASM1652v1
Methanobrevibacter thaueri DSM 11995	GCA_003111625
Methanobrevibacter woesei DSM 11979	GCA_003111605
Methanobrevibacter wolinii SH	GCA_000621965
Methanobrevibacter oralis JMR01	GCF_900289035
Methanobrevibacter smithii TS95C	ASM19009v2
Methanocalculus chunghsingensis K1F9705b	GCA_018132105
Methanocaldococcus bathoardescens JH146	GCA_000739065
Methanocaldococcus fervens AG86	GCA_000023985
Methanocaldococcus infernus ME	ASM9230v1
Methanocaldococcus jannaschii DSM2661	ASM9166v1
Methanocaldococcus villosus KIN24-T80	GCA_000371805
Methanocaldococcus vulcanius M7	ASM2462v1
Methanocaldococcus jannaschii DSM2661	ASM9166v1
Methanocella arvoryzae MRE50	ASM6344v1
Methanocella conradii HZ254	ASM25110v1
Methanocella GCA 002067315	GCA_002067315
Methanocella GCA 902810565	GCA_902810565
Methanocella paludicola SANAE	GCA_000011005
Methanococcoides burtonii DSM6242	ASM1372v1
Methanococcoides methylutens DSM 2657	GCA_000765475
Methanococcoides vulcani SLH33	GCA_900773955
Methanococcoides sp. EBM47	GCA_001896725
Methanococcus aeolicus Nankai-3	ASM1718v1
Methanococcus maripaludis C12	GCA_013761165
Methanococcus vannielii SB	ASM1716v1
Methanococcus voltae A3	ASM617v2
Methanocorpusculum bavaricum DSM4179	ASM43090v1
Methanocorpusculum labreanum Z	ASM1576v1
Methanocorpusculum parvum SIG10	GCA_015063105
Methanoculleus bourgensis MS2	GCF_000304355
Methanoculleus chikugoensis CEBITEC	GCA_900095385
Methanoculleus horonobensis T10	GCA_001602375
Methanoculleus hydrogenitrophicus DSM 25996	ASM1787419v1
Methanoculleus marisnigri JR1	ASM1582v1
Methanoculleus sediminis S3Fa	GCA_001017125
Methanoculleus taiwanensis CYW4	GCA_004102725
Methanoculleus thermophilus CR-1	GCA_001571405
Methanoculleus sp. MH98A	GCA_000691865
Methanofervidicoccus abyssi HHB	ASM431039v1
Methanofervidicoccus sp. A16	ASM335186v1
Methanoflorens GCA 003165375	GCA_003165375
Methanoflorens GCA 015661395	GCA_015661395
Methanoflorens GCA 015661435	GCA_015661435
Methanofollis ethanolicus HASU	GCA_001571385
Methanofollis liminatans DSM4140	ASM27586v1
Methanofollis tationis DSM2702	GCA_013377755
Methanogenium cariaci JCM10550	ASM131594v1
Methanohalarchaeum thermophilum HMET1	ASM191440v1
Methanohalobium evestigatum Z-7303	GCA_000196655
Methanohalophilus euhalobius WG1 MB	GCA_004340645
Methanohalophilus halophilus Z-7982	GCA_001889405
Methanohalophilus levihalophilus DSM 28452	GCA_017874375
Methanohalophilus mahii DSM5219	ASM2586v1
Methanohalophilus portucalensis FDF-1	GCA_900177455
Methanohalophilus profundi SLHTYRO	GCA_004137855
Methanohalophilus sp. 2GBenrich	ASM172601v1
Methanolacinia paynteri DSM2545	GCA_000784355
Methanolacinia petrolearia DSM11571	ASM14787v1
Methanolinea mesophila DSM 23604	GCA_017873855
Methanolinea tarda NOBI1	ASM23568v1
Methanolobus bombayensis DSM 7082	GCA_017873415
Methanolobus profundi MobM	GCA_900114835
Methanolobus psychrotolerans YSF-03	GCA_002243045
Methanolobus tindarius DSM 2278	GCA_000504205
Methanolobus vulcani PL	GCA_900100715
Methanolobus zinderi DSM 21339	GCA_013388255
Methanolobus psychrophilus R15	ASM30672v1
Methanomassiliicoccus intestinalisIssoire Mx1	GCA_000404225
Methanomassiliicoccus luminyensis B10	ASM30821v1
Methanomethylophilus alvus Mx1201	ASM30025v2
Methanomethylovorans hollandica DSM15978	ASM32866v1
Methanomicrobia archaeon HyVt-11	GCA_011043905
Methanomicrobium mobile BP	ASM71121v1
Methanonatronarchaeum thermophilum AMET1	ASM215391v1
Methanoplanus limicola DSM2279	ASM24325v1
Methanoplasma termitum Mpt1	ASM80080v1
Methanopyrus kandleri AV19	ASM718v1
Methanopyrus sp. KOL6	ASM220191v1
Methanopyrus sp. SNP6	ASM220189v1
Methanoregula boonei 6A8	ASM1762v1
Methanoregula formicica SMSP	GCA_000327485
Methanosaeta harundinacea 6Ac	ASM23556v1
Methanosalsum natronophilum MSAO Arc3	GCA_003838235
Methanosalsum zhilinae DSM 4017	ASM21799v1
Methanosarcina acetivorans C2A	ASM734v1
Methanosarcina barkeri 227	GCA_000970065
Methanosarcina flavescens E03.2	GCA_001304615
Methanosarcina horonobensis HB-1	GCA_000970285
Methanosarcina lacustris Z-7289	GCA_000970265
Methanosarcina mazei Go1	GCA_000007065
Methanosarcina siciliae T4	GCA_000970085
Methanosarcina soligelidi SMA-21	GCA_000744315
Methanosarcina spelaei MC-15	GCA_002287235
Methanosarcina thermophila TM-1	GCA_000969885
Methanosarcina vacuolata Z-761	GCA_000969905
Methanosarcina barkeri Fusaro	GCA_000970065
Methanosphaera cuniculi 1R-7	GCA_002287195
Methanosphaera stadtmanae EMG	GCA_902384015
Methanosphaerula palustris E1-9c	GCA_000021965
Methanospirillum hungatei JF-1	GCA_000013445
Methanospirillum lacunae Ki8-1	GCA_003173355
Methanospirillum stamsii Pt1	GCA_003173335
Methanothermobacter defluvii DSM 7466	GCA_003385755
Methanothermobacter marburgensis Marburg	ASM14529v1
Methanothermobacter tenebrarum MCMB1447	GCA_003264935
Methanothermobacter thermautotrophicus DeltaH	ASM864v1
Methanothermobacter wolfeii AS20ysBPTH 75	GCA_012521115
Methanothermococcus okinawensis IH1	GCA_000179575
Methanothermococcus thermolithotrophicus DSM 2095	ASM37696v1
Methanothermus fervidus DSM 2088	ASM16609v1
Methanothrix GCA 002501765	GCA_002501765
Methanothrix GCA 002502405	GCA_002502405
Methanothrix GCA 002502785	GCA_002502785
Methanothrix GCA 017994055	GCA_017994055
Methanothrix soehngenii GP6	ASM20441v1
Methanothrix thermoacetophila PT	ASM1494v1
Methanotorris formicicus Mc-S-70	GCA_000243455
Methanotorris igneus Kol5	ASM21441v1
Methermicoccus GCA 001508185	GCA_001508185
Methermicoccus GCA 013330515	GCA_013330515
Methermicoccus shengliensis DSM 18856	ASM71190v1
Natrialbatai wanensis DSM 12281	GCA_000337595
Natrinemapel lirubrum DSM 15624	GCA_000230735
Natronorubrum bangense JCM10635	ASM479964v1
Thermoplasma acidophilum DSM1728	ASM19591v1
Thermoplasma volcanium GSS1	ASM1118v1

## Sheet: SupplTable4
Supplementary table 4. Taxonomy and environmental information of ANMEs.
Name	Assembly	Contig number	Domain	Phylum	Class	Order	Family	Genus	Species	BioSample	environmental medium	broad-scale environmental context	local-scale environmental context	geographic location	latitude and longitude
ANME1_AG-394-G06_GCA_009903405	GCA_009903405	119	d__Archaea	p__Halobacteriota	c__Syntropharchaeia	o__ANME-1	f__ANME-1	g__QENH01	s__QENH01 sp009903405	SAMN08432499	sediment	ocean floor	cold seep	Atlantic Ocean:Gulf of Mexico	21.8999 N 93.4352 W
ANME1_ex4572_4_GCA_002254785	GCA_002254785	95	d__Archaea	p__Halobacteriota	c__Syntropharchaeia	o__ANME-1	f__ANME-1	g__ANME1a	s__ANME1a sp003194425	SAMN06647984	sediment	N/A	N/A	USA: Guaymas Basin, Gulf of California	27.0423 N 111.2456 W
ANME1_AG-394-G21_GCA_009903435	GCA_009903435	101	d__Archaea	p__Halobacteriota	c__Syntropharchaeia	o__ANME-1	f__ANME-1	g__QENH01	s__QENH01 sp009903405	SAMN08432500	sediment	ocean floor	cold seep	Atlantic Ocean:Gulf of Mexico	21.8999 N 93.4352 W
ANME1_B22_G9_GCA_003661195	GCA_003661195	253	d__Archaea	p__Halobacteriota	c__Syntropharchaeia	o__ANME-1	f__	g__	s__	SAMN09215218	sediment	N/A	N/A	Mexico: Guaymas Basin, Gulf of California	29.5241 N 113.5700 W
ANME1_CONS3730H04p2b1_GCA_013374505	GCA_013374505	369	d__Archaea	p__Halobacteriota	c__Syntropharchaeia	o__ANME-1	f__ANME-1	g__QENJ01	s__QENJ01 sp013374505	SAMN08574227	sediment	ocean floor	cold seep	Pacific Ocean:Hydrate Ridge methane seep, Oregon	44.5692 N 125.1539 W
ANME1_CONS3730F07p2b1_GCA_013374555	GCA_013374555	380	d__Archaea	p__Halobacteriota	c__Syntropharchaeia	o__ANME-1	f__ANME-1	g__QENJ01	s__	SAMN08574224	sediment	ocean floor	cold seep	Pacific Ocean:Hydrate Ridge methane seep, Oregon	44.5692 N 125.1540 W
ANME1_WYZ-LMO12_GCA_003601545	GCA_003601545	374	d__Archaea	p__Halobacteriota	c__Syntropharchaeia	o__ANME-1	f__ANME-1	g__QEXZ01	s__	SAMN08103064	sediment	N/A	N/A	Mexico: Guaymas Basin, Gulf of California
ANME1_WYZ-LMO13_GCA_003601795	GCA_003601795	310	d__Archaea	p__Halobacteriota	c__Syntropharchaeia	o__ANME-1	f__ANME-1	g__QEXZ01	s__QEXZ01 sp003601795	SAMN08103065	sediment	N/A	N/A	Mexico: Guaymas Basin, Gulf of California
ANME1_GoMg3.2_GCA_013180565	GCA_013180565	426	d__Archaea	p__Halobacteriota	c__Syntropharchaeia	o__ANME-1	f__ANME-1	g__QENH01	s__QENH01 sp013180565	SAMN08432499	sediment	ocean floor	cold seep	Atlantic Ocean:Gulf of Mexico	21.8999 N 93.4352 W
ANME1_ANME-1-THS_GCA_004212135	GCA_004212135	181	d__Archaea	p__Halobacteriota	c__Syntropharchaeia	o__ANME-1	f__ANME-1	g__ANME-1-THS	s__ANME-1-THS sp004212135	SAMN10387997	sediment	Tibetan Hot Spring sediment	Hot Spring	Tibetan	29.606 N 85.747 E
ANME1_GoMg1_GCA_013180605	GCA_013180605	189	d__Archaea	p__Halobacteriota	c__Syntropharchaeia	o__ANME-1	f__ANME-1	g__QEXZ01	s__QEXZ01 sp013180605	SAMN08574220	sediment	ocean floor	cold seep	Atlantic Ocean:Gulf of Mexico	21.8999 N 93.4352 W
ANME1_GLR107_GCA_013139985	GCA_013139985	248	d__Archaea	p__Halobacteriota	c__Syntropharchaeia	o__ANME-1	f__ANME-1	g__QENH01	s__QENH01 sp013139985	SAMN13287923	sediment	N/A	cold seep	New Zealand: Hikurangi Margin	41.77033333 S 176.0835 E
ANME1_M5.MMPM_GCA_003160755	GCA_003160755	321	d__Archaea	p__Halobacteriota	c__Syntropharchaeia	o__ANME-1	f__ANME-1	g__QEXZ01	s__QEXZ01 sp003160755	SAMN09045419	sediment	N/A	N/A	Denmark: Aarhus Bay Station M5	56.1033 N 10.4578 E
ANME1_14_8_m_bin28_GCA_016649585	GCA_016649585	282	d__Archaea	p__Halobacteriota	c__Syntropharchaeia	o__ANME-1	f__ANME-1	g__JACGMN01	s__	SAMN16871457	sediment	Ancient permafrost microbiome	Coastal | permafrost	Russia:Cape Chukochii, East Siberian Sea	70.05 N 159.55 E
ANME1_ANME-1-LC_GCA_014061035	GCA_014061035	152	d__Archaea	p__Halobacteriota	c__Syntropharchaeia	o__ANME-1	f__ANME-1	g__JACGMN01	s__JACGMN01 sp014061035	SAMN15518188	hydrothermal vent		Hydrothermal Field fluid	Atlantic Ocean: Lost City Hydrothermal Field	30.116 N 42.116 W
ANME1_B64_G16_GCA_003661125	GCA_003661125	400	d__Archaea	p__Halobacteriota	c__Syntropharchaeia	o__ANME-1	f__ANME-1	g__QEXZ01	s__QEXZ01 sp003661125	SAMN09214940	sediment	N/A	N/A	Mexico: Guaymas Basin, Gulf of California	29.5242 N 113.5700W
ANME1_CONS3730B06UFb1_GCA_003336485	GCA_003336485	201	d__Archaea	p__Halobacteriota	c__Syntropharchaeia	o__ANME-1	f__ANME-1	g__QENH01	s__QENH01 sp003336485	SAMN08574241	sediment	ocean floor	cold seep	Pacific Ocean:Hydrate Ridge methane seep, Oregon	44.5692 N 125.1539 W
ANME1_G37ANME1_GCA_003194425	GCA_003194425	5	d__Archaea	p__Halobacteriota	c__Syntropharchaeia	o__ANME-1	f__ANME-1	g__ANME1a	s__ANME1a sp003194425	SAMN08434975	sediment	N/A	hydrothermal vent	Mexico: Guaymas Basin, Gulf of California	27.100437 N 111.124548 W
ANME1_G60ANME1_GCA_003194435	GCA_003194435	38	d__Archaea	p__Halobacteriota	c__Syntropharchaeia	o__ANME-1	f__ANME-1	g__G60ANME1	s__G60ANME1 sp003194435	SAMN08434988	sediment	N/A	hydrothermal vent	Mexico: Guaymas Basin, Gulf of California	27.100437 N 111.124549 W
ANME1_CR_Bin_179_GCA_017883965	GCA_017883965	136	d__Archaea	p__Halobacteriota	c__Syntropharchaeia	o__ANME-1	f__ANME-1	g__WJOV01	s__	SAMN18059653	coastal mud	Sediment biome	Marine sediment	Pacific Ocean: off Costa Rica Margin	8.68 N 84.03 W
ANME1_Kmv05_GCA_014859735	GCA_014859735	150	d__Archaea	p__Halobacteriota	c__Syntropharchaeia	o__ANME-1	f__ANME-1	g__ANME-1-THS	s__	SAMN15871821	active mud volcano	N/A	N/A	Ukraine: eastern Crimea	45.4261 N 36.4780 E
ANME2a_CONS7142G09b1_GCA_013374455	GCA_013374455	193	d__Archaea	p__Halobacteriota	c__Methanosarcinia	o__Methanosarcinales	f__HR1	g__UBA7939	s__UBA7939 sp009649835	SAMN08574232	sediment	ocean floor	cold seep	Pacific Ocean:Santa Monica Mounds, Ca	33.7891 N 118.6683 W
ANME2a_GLR1502_GCA_013139715	GCA_013139715	339	d__Archaea	p__Halobacteriota	c__Methanosarcinia	o__Methanosarcinales	f__HR1	g__UBA7939	s__UBA7939 sp009649835	SAMN13287937	sediment	marine cold seep biome	cold seep	New Zealand: Hikurangi Margin	41.77033333 S 176.0835 E
ANME2a_HMMV-459B4_GCA_013572335	GCA_013572335	260	d__Archaea	p__Halobacteriota	c__Methanosarcinia	o__Methanosarcinales	f__HR1	g__UBA7939	s__UBA7939 sp7939u	SAMN08574228	sediment	ocean floor	mud volcano	Atlantic Ocean:Norwegian Sea	72.005 N 14.733333 E
ANME2a_UWMA-0185_GCA_012962625	GCA_012962625	631	d__Archaea	p__Halobacteriota	c__Methanosarcinia	o__Methanosarcinales	f__	g__	s__	SAMN10967526	Rise Vent Fluids	N/A	N/A	Atlantic Ocean:Mid Cayman Rise	18.375 N 81.7976 W
ANME2a_S7142MS1_GCA_009649835	GCA_009649835	247	d__Archaea	p__Halobacteriota	c__Methanosarcinia	o__Methanosarcinales	f__HR1	g__UBA7939	s__UBA7939 sp009649835	SAMN08574221	sediment	ocean floor	cold seep	Pacific Ocean:Santa Monica Mounds	33.7891 N 118.6683 W
ANME2a_HR1_GCA_002926195	GCA_002926195	335	d__Archaea	p__Halobacteriota	c__Methanosarcinia	o__Methanosarcinales	f__HR1	g__HR1	s__HR1 sp002926195	SAMN06562579	sediment	N/A	N/A	Pacific Ocean: Hydrate Ridge North	44.6695 N 125.0982 W
ANME2a_15MPa_GCA_014237135	GCA_014237135	124	d__Archaea	p__Halobacteriota	c__Methanosarcinia	o__Methanosarcinales	f__HR1	g__UBA7939	s__UBA7939 sp014237145	SAMN13483408	sediment	N/A	cold seep	Atlantic Ocean: Gulf of Cadiz	35.65 N 7.33 W
ANME2a_8MPa_GCA_014237495	GCA_014237495	124	d__Archaea	p__Halobacteriota	c__Methanosarcinia	o__Methanosarcinales	f__HR1	g__UBA7939	s__UBA7939 sp014237145	SAMN13483407	sediment	N/A	cold seep	Atlantic Ocean: Gulf of Cadiz	35.65 N 7.33 W
ANME2a_8MPaII_GCA_014237115	GCA_014237115	133	d__Archaea	p__Halobacteriota	c__Methanosarcinia	o__Methanosarcinales	f__HR1	g__UBA7939	s__UBA7939 sp014237145	SAMN13483410	sediment	N/A	cold seep	Atlantic Ocean: Gulf of Cadiz	35.65 N 7.33 W
ANME2a_B-8MPa1_GCA_014237145	GCA_014237145	118	d__Archaea	p__Halobacteriota	c__Methanosarcinia	o__Methanosarcinales	f__HR1	g__UBA7939	s__UBA7939 sp014237145	SAMN13483406	sediment	N/A	cold seep	Atlantic Ocean: Gulf of Cadiz	35.65 N 7.33 W
ANME2a_Kmv04_GCA_014859725	GCA_014859725	286	d__Archaea	p__Halobacteriota	c__Methanosarcinia	o__Methanosarcinales	f__HR1	g__	s__	SAMN15871820	active mud volcano	N/A	N/A	Ukraine: eastern Crimea	45.4261 N 36.4780 E
ANME2c_UWMA-0233_GCA_012961645	GCA_012961645	362	d__Archaea	p__Halobacteriota	c__Methanosarcinia	o__Methanosarcinales	f__ANME-2c	g__UBA203	s__UBA203 sp012961645	SAMN10967571	Rise Vent Fluids	N/A	N/A	Atlantic Ocean:Mid Cayman Rise	18.375 N 81.7976 W
ANME2c_B9_G1_GCA_003661005	GCA_003661005	402	d__Archaea	p__Halobacteriota	c__Methanosarcinia	o__Methanosarcinales	f__ANME-2c	g__UBA203	s__UBA203 sp003601535	SAMN09214791	sediment	N/A	hydrothermal vent	Mexico: Guaymas Basin, Gulf of California	27.015 N 111.379 W
ANME2c_WYZ-LMO14_GCA_003601535	GCA_003601535	263	d__Archaea	p__Halobacteriota	c__Methanosarcinia	o__Methanosarcinales	f__ANME-2c	g__UBA203	s__UBA203 sp003601535	SAMN08103063	sediment	N/A	N/A	Mexico: Guaymas Basin, Gulf of California
ANME2c_UBA203_GCA_002503595	GCA_002503595	223	d__Archaea	p__Halobacteriota	c__Methanosarcinia	o__Methanosarcinales	f__ANME-2c	g__UBA203	s__UBA203 sp002503595	SAMN06027572	Oil polluted marine water	N/A	N/A	USA: Coal Oil Point, Santa Barbara, California
ANME2c_S7142MS2_GCA_003336385	GCA_003336385	387	d__Archaea	p__Halobacteriota	c__Methanosarcinia	o__Methanosarcinales	f__ANME-2c	g__UBA203	s__	SAMN08606019	sediment	N/A	N/A	Pacific Ocean:Santa Monica Mounds	33.7891 N 118.6683 W
ANME2c_HMMV-459B1_GCA_013572355	GCA_013572355	226	d__Archaea	p__Halobacteriota	c__Methanosarcinia	o__Methanosarcinales	f__ANME-2c	g__UBA203	s__UBA203 sp013572355	SAMN08574240	sediment	N/A	Mud Volcano	Atlantic Ocean:Norwegian Sea	72.005 N 14.733333 E
ANME2c_ANME-2c-GOS_GCA_004211975	GCA_004211975	249	d__Archaea	p__Halobacteriota	c__Methanosarcinia	o__Methanosarcinales	f__ANME-2c	g__UBA203	s__UBA203 sp004211975	SAMN10390739	oil seep	N/A	N/A	USA: Gulf of Mexico natural oil seep, Dauphin Dome	28.615 N 88.172 W
ANME2c_E20ANME2_GCA_003194445	GCA_003194445	169	d__Archaea	p__Halobacteriota	c__Methanosarcinia	o__Methanosarcinales	f__ANME-2c	g__UBA203	s__UBA203 sp003194445	SAMN08435051	sediment	N/A	N/A	Italy: Mediterranean Sea	42.7063 N 10.1176 E
ANME2d_ANME-2d_GCA_000685155	GCA_000685155	10	d__Archaea	p__Halobacteriota	c__Methanosarcinia	o__Methanosarcinales	f__Methanoperedenaceae	g__Methanoperedens	s__Methanoperedens nitroreducens	SAMN02713514	sediment	freshwater sediment	freshwater lake sediment	Australia	27.499063 S 153.016382 E
ANME2d_BLZ1_GCA_001317315	GCA_001317315	514	d__Archaea	p__Halobacteriota	c__Methanosarcinia	o__Methanosarcinales	f__Methanoperedenaceae	g__Methanoperedens	s__Methanoperedens sp002487355	SAMN04087218	water	N/A	water	Netherlands: Nijmegen	51.823369 N 5.868160 E
ANME2d_BLZ2_GCA_002487355	GCA_002487355	85	d__Archaea	p__Halobacteriota	c__Methanosarcinia	o__Methanosarcinales	f__Methanoperedenaceae	g__Methanoperedens	s__Methanoperedens sp002487355	SAMN07620899	sediment	N/A	N/A	Netherlands: Nijmegen	51.82 N 5.86 E
ANME2d_FeB_1_GCA_003104905	GCA_003104905	59	d__Archaea	p__Halobacteriota	c__Methanosarcinia	o__Methanosarcinales	f__Methanoperedenaceae	g__Methanoperedens	s__Methanoperedens sp003104905	SAMN08364719	Bioreactor	N/A	N/A	Australia: Brisbane	27.500186 S 153.013529 E
ANME2d_HGW-Methanoperedenaceae-1_GCA_002839545	GCA_002839545	128	d__Archaea	p__Halobacteriota	c__Methanosarcinia	o__Methanosarcinales	f__Methanoperedenaceae	g__Methanoperedens_A	s__Methanoperedens_A sp002839545	SAMN06767741	ground water	Underground	Sedimentary rocks	Japan: Horonobe URL	45.045278 N 141.859444 E
ANME2d_Kmv03_GCA_014859785	GCA_014859785	269	d__Archaea	p__Halobacteriota	c__Methanosarcinia	o__Methanosarcinales	f__Methanoperedenaceae	g__Methanoperedens_A	s__	SAMN15871819	active mud volcano	N/A	N/A	Ukraine: eastern Crimea	45.4261 N 36.4780 E
ANME2d_KR11_0.1_MetaG.mb.84_GCA_018900975	GCA_018900975	335	d__Archaea	p__Halobacteriota	c__Methanosarcinia	o__Methanosarcinales	f__Methanoperedenaceae	g__Methanoperedens	s__	SAMN19297435	water	aquatic biome	groundwater	Finland	61.1431 N 21.2923 E
ANME2d_KR13_S3.mb.37_GCA_018894825	GCA_018894825	398	d__Archaea	p__Halobacteriota	c__Methanosarcinia	o__Methanosarcinales	f__Methanoperedenaceae	g__Methanoperedens	s__	SAMN19297686	water	aquatic biome	groundwater	Finland	61.1431 N 21.2923 E
ANME2d_LFW-24_GCA_902384525	GCA_902384525	130	d__Archaea	p__Halobacteriota	c__Methanosarcinia	o__Methanosarcinales	f__Methanoperedenaceae	g__Methanoperedens	s__Methanoperedens sp902384525	SAMEA4835414	water	groundwater	groundwater	Australia	34.0363 N 150.9772 E
ANME2d_LFW-280_3_1_GCA_902386135	GCA_902386135	120	d__Archaea	p__Halobacteriota	c__Methanosarcinia	o__Methanosarcinales	f__Methanoperedenaceae	g__Methanoperedens	s__Methanoperedens sp902386135	SAMEA4835440	water	groundwater	groundwater	Australia	34.0363 N 150.9772 E
ANME2d_METP1_GCA_905339155	GCA_905339155	79	d__Archaea	p__Halobacteriota	c__Methanosarcinia	o__Methanosarcinales	f__Methanoperedenaceae	g__Methanoperedens	s__	SAMEA8236582	Methanoperedens enrichment culture	N/A	N/A	N/A	N/A
ANME2d_MnB_20_GCA_012026795	GCA_012026795	68	d__Archaea	p__Halobacteriota	c__Methanosarcinia	o__Methanosarcinales	f__Methanoperedenaceae	g__Methanoperedens	s__Methanoperedens sp012026795	SAMN10872768	bioreactor	N/A	N/A	Australia: Brisbane, QLD, University of Queensland	27.500186 S 153.013529 E
ANME2d_MnB_21_GCA_012026835	GCA_012026835	116	d__Archaea	p__Halobacteriota	c__Methanosarcinia	o__Methanosarcinales	f__Methanoperedenaceae	g__Methanoperedens	s__Methanoperedens sp012026835	SAMN10872769	bioreactor	N/A	N/A	Australia: Brisbane, QLD, University of Queensland	27.500186 S 153.013529 E
ANME2d_Mnv1_GCA_900196725	GCA_900196725	250	d__Archaea	p__Halobacteriota	c__Methanosarcinia	o__Methanosarcinales	f__Methanoperedenaceae	g__Methanoperedens	s__Methanoperedens nitroreducens_A	SAMEA104141092	reactor mass	soil	paddy field	Italy	45.3242 N 8.3739 E
ANME2d_PowLak16_MAG26_GCA_007280025	GCA_007280025	211	d__Archaea	p__Halobacteriota	c__Methanosarcinia	o__Methanosarcinales	f__Methanoperedenaceae	g__Methanoperedens	s__	SAMN09989703	water	meromictic lake	water column	Canada: Powell Lake South basin, British Columbia	49.92 N 124.53 W
ANME2d_Ru_enrich_MN_GCA_002634415	GCA_002634415	146	d__Archaea	p__Halobacteriota	c__Methanosarcinia	o__Methanosarcinales	f__Methanoperedenaceae	g__Methanoperedens	s__Methanoperedens sp002487355	SAMN07483404	Bioreactor	N/A	N/A	Netherlands: Nijmegen	51.8240 N 5.8686 E
ANME2d_SB2_GCA_008933945	GCA_008933945	95	d__Archaea	p__Halobacteriota	c__Methanosarcinia	o__Methanosarcinales	f__Methanoperedenaceae	g__Methanoperedens	s__Methanoperedens sp002487355	SAMN12878362	Bioreactor	N/A	N/A	Netherlands:Ooijpolder	51.862558 N 5.904996 E
ANME2d_UBA453_GCA_002496325	GCA_002496325	72	d__Archaea	p__Halobacteriota	c__Methanosarcinia	o__Methanosarcinales	f__Methanoperedenaceae	g__Methanoperedens	s__Methanoperedens nitroreducens	SAMN06027325	water	N/A	N/A	Australia	N/A
ANME3_GLR1503_GCA_013139685	GCA_013139685	658	d__Archaea	p__Halobacteriota	c__Methanosarcinia	o__Methanosarcinales	f__Methanosarcinaceae	g__	s__	SAMN13287938	sediment	marine cold seep biome	cold seep	New Zealand: Hikurangi Margin	41.77033333 S 176.0835 E

## Sheet: SupplTable5
Supplementary table 5. ANMEs' common ancestor gene annotations.
Ca. Methanophagales common ancestor			Relative to Ca. Syntrophoarchaeia common ancestor					ANME-2a/b common ancestor			Relative to Methanosarcinaceae common ancestor					ANME-2c common ancestor			Relative to Methanosarcinaceae common ancestor					ANME-2d common ancestor			Relative to Methanosarcinaceae common ancestor					ANME-3 common ancestor			Relative to Methanosarcinaceae common ancestor
OG number	Annotation		Gain		Loss			OG number	Annotation		Gain		Loss			OG number	Annotation		Gain		Loss			OG number	Annotation		Gain		Loss			OG number	Annotation		Gain		Loss
OG0000001	PFAM ABC transporter related		OG0000982	Protein of unknown function	OG0000146	redox protein regulator of disulfide bond formation		OG0000001	PFAM ABC transporter related		OG0005702	Protein of unknown function	OG0001423	PFAM UDP-glucuronosyl UDP-glucosyltransferase		OG0000001	PFAM ABC transporter related		OG0001882	Belongs to the thymidylate synthase family. Archaeal- type ThyA subfamily	OG0000982	Protein of unknown function		OG0000001	PFAM ABC transporter related		OG0001882	Belongs to the thymidylate synthase family. Archaeal- type ThyA subfamily	OG0001072	PFAM Glycoside hydrolase 15-related		OG0000000	PFAM Histidine kinase-, DNA gyrase B-, and HSP90-like ATPase		OG0004255	Protein of unknown function	OG0000146	redox protein regulator of disulfide bond formation
OG0000010	Hexapeptide repeat of succinyl-transferase		OG0002619	hydrolase activity, acting on carbon-nitrogen (but not peptide) bonds, in cyclic amides	OG0001287	flagella protein		OG0000010	Hexapeptide repeat of succinyl-transferase		OG0002566	DNA-binding transcription factor activity	OG0001287	flagella protein		OG0000010	Hexapeptide repeat of succinyl-transferase		OG0002086	PFAM 2-hydroxyglutaryl-CoA dehydratase, D-component	OG0001423	PFAM UDP-glucuronosyl UDP-glucosyltransferase		OG0000010	Hexapeptide repeat of succinyl-transferase		OG0002086	PFAM 2-hydroxyglutaryl-CoA dehydratase, D-component	OG0001344	Binding-protein-dependent transport system inner membrane component		OG0000001	PFAM ABC transporter related		OG0002295	Protein of unknown function	OG0000822	Aerotolerance regulator N-terminal
OG0000029	TIGRFAM geranylgeranyl reductase		OG0001031	Protein of unknown function	OG0001229	-		OG0000017	NADPH-dependent FMN reductase		OG0002983	Protein of unknown function	OG0001537	Short C-terminal domain		OG0000028	4Fe-4S dicluster domain		OG0001191	Protein of unknown function	OG0001747	Protein of unknown function		OG0000017	NADPH-dependent FMN reductase		OG0002730	Catalyzes the ATP-dependent phosphorylation of L- homoserine to L-homoserine phosphate	OG0000972	Pfam:DUF39		OG0000002	Starch synthase catalytic domain		OG0002086	PFAM 2-hydroxyglutaryl-CoA dehydratase, D-component	OG0001201	von Willebrand factor, type A
OG0000074	TIGRFAM cell division ATPase MinD		OG0002438	SMART Elongator protein 3 MiaB NifB	OG0001082	Carboxymuconolactone decarboxylase family		OG0000028	4Fe-4S dicluster domain		OG0002086	PFAM 2-hydroxyglutaryl-CoA dehydratase, D-component	OG0002155	Putative ATP-dependent Lon protease		OG0000029	TIGRFAM geranylgeranyl reductase		OG0001292	Transposase	OG0001072	PFAM Glycoside hydrolase 15-related		OG0000028	4Fe-4S dicluster domain		OG0001994	Beta propeller domain	OG0001402	ADP-specific Phosphofructokinase/Glucokinase conserved region		OG0000003	ubiE/COQ5 methyltransferase family		OG0008464	Protein of unknown function	OG0001423	PFAM UDP-glucuronosyl UDP-glucosyltransferase
OG0000087	Essential cell division protein that forms a contractile ring structure (Z ring) at the future cell division site. The regulation of the ring assembly controls the timing and the location of cell division. One of the functions of the FtsZ ring is to recruit other cell division proteins to the septum to produce a new cell wall between the dividing cells. Binds GTP and shows GTPase activity		OG0002763	Protein of unknown function	OG0001036	D-aminoacyl-tRNA deacylase with broad substrate specificity. By recycling D-aminoacyl-tRNA to D-amino acids and free tRNA molecules, this enzyme counteracts the toxicity associated with the formation of D-aminoacyl-tRNA entities in vivo		OG0000029	TIGRFAM geranylgeranyl reductase		OG0001191	Protein of unknown function	OG0001402	ADP-specific Phosphofructokinase/Glucokinase conserved region		OG0000033	PFAM Aminotransferase class I and II		OG0001984	Predicted permease	OG0001671	PFAM ABC-2 type transporter		OG0000029	TIGRFAM geranylgeranyl reductase		OG0003111	Protein of unknown function	OG0001680	Predicted metal-binding protein (DUF2103)		OG0000004	PFAM response regulator receiver		OG0009795	Protein of unknown function	OG0001747	Protein of unknown function
OG0000183	PFAM Thiolase		OG0001623	Protein of unknown function (DUF790)	OG0001994	Beta propeller domain		OG0000033	PFAM Aminotransferase class I and II		OG0001685	2Fe-2S iron-sulfur cluster binding domain	OG0001680	Predicted metal-binding protein (DUF2103)		OG0000054	helix_turn_helix ASNC type		OG0001805	-	OG0001344	Binding-protein-dependent transport system inner membrane component		OG0000033	PFAM Aminotransferase class I and II		OG0003504	-	OG0001309	MafB19-like deaminase		OG0000005	HicB_like antitoxin of bacterial toxin-antitoxin system		OG0006327	Protein of unknown function	OG0001265	F420H2 dehydrogenase subunit FpoO
OG0000196	PFAM ATPase, BadF BadG BcrA BcrD type		OG0001625	Archaeal PaREP1/PaREP8 family	OG0001402	ADP-specific Phosphofructokinase/Glucokinase conserved region		OG0000054	helix_turn_helix ASNC type		OG0001280	Belongs to the 'phage' integrase family	OG0001309	MafB19-like deaminase		OG0000087	Essential cell division protein that forms a contractile ring structure (Z ring) at the future cell division site. The regulation of the ring assembly controls the timing and the location of cell division. One of the functions of the FtsZ ring is to recruit other cell division proteins to the septum to produce a new cell wall between the dividing cells. Binds GTP and shows GTPase activity		OG0001712	Protein of unknown function	OG0001265	F420H2 dehydrogenase subunit FpoO		OG0000054	helix_turn_helix ASNC type		OG0002131	-	OG0001551	-		OG0000006	Periplasmic copper-binding protein (NosD)		OG0004496	cellulose binding	OG0001678	Involved in the TCA cycle. Catalyzes the stereospecific interconversion of fumarate to L-malate
OG0000189	Radical SAM superfamily		OG0003411	Iron-sulfur cluster-binding domain	OG0001368	Protein of unknown function		OG0000063	Methyltransferase		OG0002107	Protein of unknown function	OG0000853	Transposase		OG0000183	PFAM Thiolase		OG0002276	DHHA2 domain	OG0001678	Involved in the TCA cycle. Catalyzes the stereospecific interconversion of fumarate to L-malate		OG0000063	Methyltransferase		OG0001473	FMN-binding domain protein	OG0002457	Protein of unknown function		OG0000007	AAA domain, putative AbiEii toxin, Type IV TA system		OG0010090	Protein of unknown function	OG0001031	Protein of unknown function
OG0000022	PFAM Coenzyme F420 hydrogenase dehydrogenase beta subunit		OG0002068	Cleaves both 3' and 5' ssDNA extremities of branched DNA structures	OG0001502	Protein of unknown function		OG0000073	Thiamine biosynthesis protein ThiC		OG0001569	Protein of unknown function	OG0001870	Thioesterase-like superfamily		OG0000063	Methyltransferase		OG0001446	NifU-like domain	OG0001537	Short C-terminal domain		OG0000087	Essential cell division protein that forms a contractile ring structure (Z ring) at the future cell division site. The regulation of the ring assembly controls the timing and the location of cell division. One of the functions of the FtsZ ring is to recruit other cell division proteins to the septum to produce a new cell wall between the dividing cells. Binds GTP and shows GTPase activity		OG0002629	Rubrerythrin	OG0001384	Metallophosphoesterase		OG0000008	Pas domain		OG0002634	-	OG0001592	Part of the twin-arginine translocation (Tat) system that transports large folded proteins containing a characteristic twin-arginine motif in their signal peptide across membranes
OG0000031	PFAM chaperonin Cpn60 TCP-1		OG0002845	Protein of unknown function	OG0001438	Uncharacterized ACR, COG1430		OG0000087	Essential cell division protein that forms a contractile ring structure (Z ring) at the future cell division site. The regulation of the ring assembly controls the timing and the location of cell division. One of the functions of the FtsZ ring is to recruit other cell division proteins to the septum to produce a new cell wall between the dividing cells. Binds GTP and shows GTPase activity		OG0001805	-	OG0002457	Protein of unknown function		OG0000017	NADPH-dependent FMN reductase		OG0000251	Toxic component of a toxin-antitoxin (TA) module. An RNase	OG0001165	Protein of unknown function (DUF354)		OG0000183	PFAM Thiolase		OG0001569	Protein of unknown function	OG0001659	PFAM amino acid permease-associated region		OG0000009	DNA-dependent ATPase involved in processing of recombination intermediates, plays a role in repairing DNA breaks. Stimulates the branch migration of RecA-mediated strand transfer reactions, allowing the 3' invading strand to extend heteroduplex DNA faster. Binds ssDNA in the presence of ADP but not other nucleotides, has ATPase activity that is stimulated by ssDNA and various branched DNA structu…		OG0002297	Protein of unknown function	OG0000524	aromatic amino acid beta-eliminating lyase threonine aldolase
OG0000084	4Fe-4S dicluster domain		OG0001876	Ferric uptake regulator family	OG0001381	UbiA prenyltransferase family		OG0000183	PFAM Thiolase		OG0001712	Protein of unknown function	OG0001659	PFAM amino acid permease-associated region		OG0000480	3-Oxoacyl- acyl-carrier-protein (ACP) synthase III C terminal		OG0001514	Trypsin-like serine protease with C-terminal PDZ domain	OG0002155	Putative ATP-dependent Lon protease		OG0000480	3-Oxoacyl- acyl-carrier-protein (ACP) synthase III C terminal		OG0001847	Nucleotidyltransferase domain	OG0001883	Domain of unknown function (DUF4139)		OG0000010	Hexapeptide repeat of succinyl-transferase		OG0004041	Haloacid dehalogenase-like hydrolase	OG0001165	Protein of unknown function (DUF354)
OG0000224	TIGRFAM anaerobic ribonucleoside-triphosphate reductase		OG0003694	Protein of unknown function	OG0000968	Belongs to the UPF0218 family		OG0000480	3-Oxoacyl- acyl-carrier-protein (ACP) synthase III C terminal		OG0002641	Calcineurin-like phosphoesterase superfamily domain	OG0000912	Serine dehydrogenase proteinase		OG0000458	PFAM aminotransferase class V		OG0002510	Protein of unknown function (DUF4013)	OG0001680	Predicted metal-binding protein (DUF2103)		OG0000073	Thiamine biosynthesis protein ThiC		OG0001745	membrane-associated protein domain	OG0001381	UbiA prenyltransferase family		OG0000011	PQQ enzyme repeat		OG0008135	Protein of unknown function	OG0000198	Uncharacterised protein family UPF0047
OG0000235	Part of a complex that catalyzes the reversible cleavage of acetyl-CoA, allowing autotrophic growth from CO(2). The alpha- epsilon complex generates CO from CO(2), while the beta subunit (this protein) combines the CO with CoA and a methyl group to form acetyl-CoA. The methyl group, which is incorporated into acetyl- CoA, is transferred to the beta subunit by a corrinoid iron-sulfur protein (the …		OG0002746	NADH ubiquinone oxidoreductase subunit 5 (Chain L) Multisubunit Na H antiporter, MnhA subunit	OG0000961	B-block binding subunit of TFIIIC		OG0000126	Catalyzes a transaldol reaction between 6-deoxy-5- ketofructose 1-phosphate (DKFP) and L-aspartate semialdehyde (ASA) with an elimination of hydroxypyruvaldehyde phosphate to yield 2- amino-3,7-dideoxy-D-threo-hept-6-ulosonate (ADH). Plays a key role in an alternative pathway of the biosynthesis of 3-dehydroquinate (DHQ), which is involved in the canonical pathway for the biosynthesis of aromatic…		OG0001854	Toxic component of a toxin-antitoxin (TA) module. An RNase	OG0001883	Domain of unknown function (DUF4139)		OG0000520	Belongs to the universal ribosomal protein uS2 family		OG0002433	Iron-sulfur cluster-binding protein	OG0001309	MafB19-like deaminase		OG0000520	Belongs to the universal ribosomal protein uS2 family		OG0001712	Protein of unknown function	OG0001635	PFAM 4Fe-4S ferredoxin, iron-sulfur binding domain protein		OG0000012	Domain of unknown function (DUF1724)		OG0005649	Bacterial DNA topoisomeraes I ATP-binding domain	OG0001680	Predicted metal-binding protein (DUF2103)
OG0000417	Produces ATP from ADP in the presence of a proton gradient across the membrane. The archaeal alpha chain is a catalytic subunit		OG0002844	Polynucleotide kinase that can phosphorylate the 5'- hydroxyl groups of both single-stranded RNA (ssRNA) and single- stranded DNA (ssDNA). Exhibits a strong preference for ssRNA	OG0002519	Rubrerythrin		OG0000502	TIGRFAM DNA-directed RNA polymerase		OG0001936	AAA ATPase domain	OG0001172	Methanol-cobalamin methyltransferase B subunit		OG0000025	part of an ABC transporter complex. Responsible for energy coupling to the transport system		OG0000137	Roadblock LC7 family protein	OG0001551	-		OG0000126	Catalyzes a transaldol reaction between 6-deoxy-5- ketofructose 1-phosphate (DKFP) and L-aspartate semialdehyde (ASA) with an elimination of hydroxypyruvaldehyde phosphate to yield 2- amino-3,7-dideoxy-D-threo-hept-6-ulosonate (ADH). Plays a key role in an alternative pathway of the biosynthesis of 3-dehydroquinate (DHQ), which is involved in the canonical pathway for the biosynthesis of aromatic…		OG0003489	Protein of unknown function	OG0001417	Protein of unknown function		OG0000013	PFAM NAD-dependent epimerase dehydratase		OG0003430	MobA-like NTP transferase domain	OG0001309	MafB19-like deaminase
OG0000056	Cysteine-rich domain		OG0002601	-	OG0001114	Precorrin-6y C5,15-methyltransferase (Decarboxylating), CbiE subunit		OG0000520	Belongs to the universal ribosomal protein uS2 family		OG0001446	NifU-like domain	OG0002021	Belongs to the PAPS reductase family. CysH subfamily		OG0000073	Thiamine biosynthesis protein ThiC		OG0001786	cyclic 2,3-diphosphoglycerate synthetase activity	OG0000853	Transposase		OG0000502	TIGRFAM DNA-directed RNA polymerase		OG0001251	formate dehydrogenase, alpha subunit	OG0003131	Uroporphyrinogen decarboxylase (URO-D)		OG0000014	PFAM periplasmic binding protein		OG0001569	Protein of unknown function	OG0001551	-
OG0000027	PFAM Glycosyl transferase family 2		OG0000391	TOBE domain	OG0001123	PFAM NADH dehydrogenase (ubiquinone), 30 kDa subunit		OG0000505	Transcription elongation factor Spt5		OG0000251	Toxic component of a toxin-antitoxin (TA) module. An RNase	OG0002001	Protein of unknown function		OG0000196	PFAM ATPase, BadF BadG BcrA BcrD type		OG0001370	radical SAM domain protein	OG0001455	Adenosylcobinamide amidohydrolase		OG0000579	Belongs to the eukaryotic ribosomal protein eL32 family		OG0004203	Protein of unknown function	OG0002408	NUDIX domain		OG0000015	COG0463 Glycosyltransferases involved in cell wall biogenesis		OG0008265	COG0175 3'-phosphoadenosine 5'-phosphosulfate sulfotransferase (PAPS reductase) FAD synthetase and related enzymes	OG0000902	Bifunctional purine biosynthesis protein PurH
OG0000055	PFAM Cysteine-rich small domain		OG0002189	PFAM Glycosyl transferase, group 1	OG0001183	Catalyzes the synthesis of GMP from XMP		OG0000579	Belongs to the eukaryotic ribosomal protein eL32 family		OG0002487	ATP binding to DnaK triggers the release of the substrate protein, thus completing the reaction cycle. Several rounds of ATP-dependent interactions between DnaJ, DnaK and GrpE are required for fully efficient folding. Also involved, together with DnaK and GrpE, in the DNA replication of plasmids through activation of initiation proteins	OG0003131	Uroporphyrinogen decarboxylase (URO-D)		OG0000472	PFAM Di-trans-poly-cis-decaprenylcistransferase		OG0002206	CRISPR (clustered regularly interspaced short palindromic repeat), is an adaptive immune system that provides protection against mobile genetic elements (viruses, transposable elements and conjugative plasmids). CRISPR clusters contain sequences complementary to antecedent mobile elements and target invading nucleic acids. CRISPR clusters are transcribed and processed into CRISPR RNA (crRNA). Fun…	OG0001870	Thioesterase-like superfamily		OG0000648	Plays an important role in the de novo pathway of purine nucleotide biosynthesis. Catalyzes the first committed step in the biosynthesis of AMP from IMP		OG0005245	-	OG0002031	Amino acid permease		OG0000016	protein with CBS domains		OG0001745	membrane-associated protein domain	OG0002457	Protein of unknown function
OG0000548	KH domain protein		OG0001889	Protein of unknown function	OG0002510	Protein of unknown function (DUF4013)		OG0000648	Plays an important role in the de novo pathway of purine nucleotide biosynthesis. Catalyzes the first committed step in the biosynthesis of AMP from IMP		OG0001514	Trypsin-like serine protease with C-terminal PDZ domain	OG0002408	NUDIX domain		OG0000074	TIGRFAM cell division ATPase MinD		OG0000646	COG0411 ABC-type branched-chain amino acid transport systems ATPase component	OG0002457	Protein of unknown function		OG0000505	Transcription elongation factor Spt5		OG0003361	Protein of unknown function	OG0001722	extracellular matrix structural constituent		OG0000017	NADPH-dependent FMN reductase		OG0003224	-	OG0001384	Metallophosphoesterase
OG0000445	Function in general translation initiation by promoting the binding of the formylmethionine-tRNA to ribosomes. Seems to function along with eIF-2		OG0003045	-	OG0001640	Archaebacterial flagellin		OG0000704	This protein binds to the 23S rRNA, and is important in its secondary structure. It is located near the subunit interface in the base of the L7 L12 stalk, and near the tRNA binding site of the peptidyltransferase center		OG0002519	Rubrerythrin	OG0000157	COG0675 Transposase and inactivated derivatives		OG0000469	Catalyzes the GTP-dependent ribosomal translocation step during translation elongation. During this step, the ribosome changes from the pre-translocational (PRE) to the post- translocational (POST) state as the newly formed A-site-bound peptidyl-tRNA and P-site-bound deacylated tRNA move to the P and E sites, respectively. Catalyzes the coordinated movement of the two tRNA molecules, the mRNA and…		OG0003001	PFAM PKD domain containing protein	OG0001659	PFAM amino acid permease-associated region		OG0000704	This protein binds to the 23S rRNA, and is important in its secondary structure. It is located near the subunit interface in the base of the L7 L12 stalk, and near the tRNA binding site of the peptidyltransferase center		OG0004061	Protein of unknown function	OG0001876	Ferric uptake regulator family		OG0000018	Protein of unknown function		OG0001936	AAA ATPase domain	OG0001659	PFAM amino acid permease-associated region
OG0000041	-		OG0004681	Protein of unknown function	OG0005851	Protein of unknown function		OG0000425	Belongs to the peptidase S16 family		OG0002170	COG0433 Predicted ATPase	OG0001925	Thioredoxin		OG0000189	Radical SAM superfamily		OG0001615	to be involved in DNA repair (RAMP superfamily)	OG0001883	Domain of unknown function (DUF4139)		OG0000508	This is one of the proteins that binds and probably mediates the attachment of the 5S RNA into the large ribosomal subunit, where it forms part of the central protuberance		OG0002433	Iron-sulfur cluster-binding protein	OG0001429	-		OG0000019	Heterodisulfide reductase subunit A and related polyferredoxins		OG0003550	Protein of unknown function	OG0002021	Belongs to the PAPS reductase family. CysH subfamily
OG0000110	Catalyzes the radical-mediated transfer of the hydroxybenzyl group from 4-hydroxyphenylpyruvate (HPP) to 5-amino- 6-ribitylamino-2,4(1H,3H)-pyrimidinedione to form 7,8-didemethyl- 8-hydroxy-5-deazariboflavin (FO)		OG0004162	Protein of unknown function	OG0002163	Protein of unknown function		OG0000508	This is one of the proteins that binds and probably mediates the attachment of the 5S RNA into the large ribosomal subunit, where it forms part of the central protuberance		OG0002342	Protein of unknown function	OG0001134	Protein of unknown function, DUF488		OG0000431	Belongs to the V-ATPase 116 kDa subunit family		OG0001645	protein conserved in bacteria (DUF2325)	OG0001172	Methanol-cobalamin methyltransferase B subunit		OG0000425	Belongs to the peptidase S16 family		OG0002991	4Fe-4S dicluster domain	OG0001652	Protein of unknown function TPD sequence-motif		OG0000020	S-layer protein		OG0004833	Nucleotidyl transferase AbiEii toxin, Type IV TA system	OG0000919	excinuclease ABC, C subunit
OG0000654	Catalyzes the formation of 6,7-dimethyl-8- ribityllumazine by condensation of 5-amino-6-(D- ribitylamino)uracil with 3,4-dihydroxy-2-butanone 4-phosphate. This is the penultimate step in the biosynthesis of riboflavin		OG0003692	integral membrane protein	OG0002578	Protein of unknown function		OG0000585	Belongs to the eukaryotic ribosomal protein eS4 family		OG0004848	Protein of unknown function (DUF1697)	OG0002442	Protein of unknown function (DUF4011)		OG0000007	AAA domain, putative AbiEii toxin, Type IV TA system		OG0001028	Protein of unknown function	OG0002001	Protein of unknown function		OG0000713	One of the primary rRNA binding proteins, it binds directly to 16S rRNA central domain where it helps coordinate assembly of the platform of the 30S subunit		OG0002814	Outer membrane lipoprotein-sorting protein	OG0001546	COG0058 Glucan phosphorylase		OG0000021	MacB-like periplasmic core domain		OG0003759	Protein of unknown function	OG0000673	Multifunctional RNA-binding protein that recognizes the K-turn motif in ribosomal RNA, the RNA component of RNase P, box H ACA, box C D and box C' D' sRNAs
OG0000426	Catalyzes the attachment of O-phosphoserine (Sep) to tRNA(Cys)		OG0003947	Catalyzes the prenylation of para-hydroxybenzoate (PHB) with an all-trans polyprenyl group. Mediates the second step in the final reaction sequence of ubiquinone-8 (UQ-8) biosynthesis, which is the condensation of the polyisoprenoid side chain with PHB, generating the first membrane-bound Q intermediate 3- octaprenyl-4-hydroxybenzoate	OG0000987	to GB L77117 SP Q57808 PID 1499149 percent identity		OG0000713	One of the primary rRNA binding proteins, it binds directly to 16S rRNA central domain where it helps coordinate assembly of the platform of the 30S subunit		OG0003072	Protein of unknown function	OG0002031	Amino acid permease		OG0000237	General factor that plays a role in the activation of archaeal genes transcribed by RNA polymerase. Binds specifically to the TATA box promoter element which lies close to the position of transcription initiation		OG0001730	-	OG0001635	PFAM 4Fe-4S ferredoxin, iron-sulfur binding domain protein		OG0000434	PFAM PUA domain containing protein		OG0002802	Protein of unknown function with PCYCGC motif	OG0000957	COGs COG1277 ABC-type transport system involved in multi-copper enzyme maturation permease component		OG0000022	PFAM Coenzyme F420 hydrogenase dehydrogenase beta subunit		OG0005076	Alpha beta	OG0001635	PFAM 4Fe-4S ferredoxin, iron-sulfur binding domain protein
OG0000037	PFAM ABC transporter related		OG0002547	Protein of unknown function	OG0003102	Protein of unknown function		OG0000434	PFAM PUA domain containing protein		OG0002991	4Fe-4S dicluster domain	OG0001722	extracellular matrix structural constituent		OG0000101	Cobalt uptake substrate-specific transmembrane region		OG0002209	TIGRFAM CRISPR-associated protein, TIGR02710 family	OG0001417	Protein of unknown function		OG0000390	The central subunit of the protein translocation channel SecYEG. Consists of two halves formed by TMs 1-5 and 6-10. These two domains form a lateral gate at the front which open onto the bilayer between TMs 2 and 7, and are clamped together by SecE at the back. The channel is closed by both a pore ring composed of hydrophobic SecY resides and a short helix (helix 2A) on the extracellular side of …		OG0001786	cyclic 2,3-diphosphoglycerate synthetase activity	OG0001584	Uncharacterized ArCR, COG1888		OG0000024	SMART Elongator protein 3 MiaB NifB		OG0002037	Protein of unknown function	OG0000930	Part of ribonuclease P, a protein complex that generates mature tRNA molecules by cleaving their 5'-ends
OG0000496	Catalyzes the attachment of proline to tRNA(Pro) in a two-step reaction proline is first activated by ATP to form Pro- AMP and then transferred to the acceptor end of tRNA(Pro)		OG0000106	Response regulator receiver domain	OG0001584	Uncharacterized ArCR, COG1888		OG0000059	Cell division protein 48 (CDC48), domain 2		OG0002054	Protein of unknown function	OG0001640	Archaebacterial flagellin		OG0000031	PFAM chaperonin Cpn60 TCP-1		OG0001856	Protein of unknown function	OG0003131	Uroporphyrinogen decarboxylase (URO-D)		OG0000526	Binds the lower part of the 30S subunit head		OG0002163	Protein of unknown function	OG0001312	TatD related DNase		OG0000025	part of an ABC transporter complex. Responsible for energy coupling to the transport system		OG0004195	-	OG0001417	Protein of unknown function
OG0000460	Protein of unknown function		OG0001268	SMART Elongator protein 3 MiaB NifB	OG0002209	TIGRFAM CRISPR-associated protein, TIGR02710 family		OG0000178	Protein of unknown function		OG0000137	Roadblock LC7 family protein	OG0000078	Methionine synthase		OG0000084	4Fe-4S dicluster domain		OG0001471	Protein of unknown function	OG0001491	-		OG0000577	TIGRFAM ribosomal protein L30P		OG0002901	PIN domain	OG0001260	Dimethylamine methyltransferase (Dimeth_PyL)		OG0000026	Protein of unknown function		OG0004840	Protein of unknown function	OG0000591	PFAM CMP dCMP deaminase zinc-binding
OG0000004	PFAM response regulator receiver		OG0003926	Protein of unknown function	OG0004403	Protein of unknown function		OG0000390	The central subunit of the protein translocation channel SecYEG. Consists of two halves formed by TMs 1-5 and 6-10. These two domains form a lateral gate at the front which open onto the bilayer between TMs 2 and 7, and are clamped together by SecE at the back. The channel is closed by both a pore ring composed of hydrophobic SecY resides and a short helix (helix 2A) on the extracellular side of …		OG0002389	Protein of unknown function	OG0001700	Uncharacterized protein containing a ferredoxin domain (DUF2148)		OG0000224	TIGRFAM anaerobic ribonucleoside-triphosphate reductase		OG0001555	Protein of unknown function	OG0002408	NUDIX domain		OG0000595	The globular domain of the protein is located near the polypeptide exit tunnel on the outside of the subunit, while an extended beta-hairpin is found that lines the wall of the exit tunnel in the center of the 70S ribosome		OG0003508	Protein of unknown function	OG0001504	Catalyzes the reductive methylation of 2'-deoxyuridine- 5'-monophosphate (dUMP) to 2'-deoxythymidine-5'-monophosphate (dTMP) while utilizing 5,10-methylenetetrahydrofolate (mTHF) as the methyl donor and reductant in the reaction, yielding dihydrofolate (DHF) as a by-product. This enzymatic reaction provides an intracellular de novo source of dTMP, an essential precursor for DNA biosynthesis		OG0000027	PFAM Glycosyl transferase family 2		OG0004203	Protein of unknown function	OG0003131	Uroporphyrinogen decarboxylase (URO-D)
OG0000618	Binds to the 50S ribosomal subunit and prevents its association with the 30S ribosomal subunit to form the 70S initiation complex		OG0002144	Belongs to the MenA family. Type 1 subfamily	OG0002135	Protein of unknown function		OG0000458	PFAM aminotransferase class V		OG0001786	cyclic 2,3-diphosphoglycerate synthetase activity	OG0002053	Protein of unknown function		OG0000489	Catalyzes the radical-mediated transfer of the hydroxybenzyl group from 4-hydroxyphenylpyruvate (HPP) to 5-amino- 6-ribitylamino-2,4(1H,3H)-pyrimidinedione to form 7,8-didemethyl- 8-hydroxy-5-deazariboflavin (FO)		OG0004874	Protein of unknown function	OG0001925	Thioredoxin		OG0000637	One of the primary rRNA binding proteins, it binds specifically to the 5'-end of 16S ribosomal RNA		OG0001615	to be involved in DNA repair (RAMP superfamily)	OG0002056	Protein of unknown function		OG0000028	4Fe-4S dicluster domain		OG0003317	Calcineurin-like phosphoesterase	OG0002408	NUDIX domain
OG0000355	Catalyzes the interconversion of 2-phosphoglycerate and 3-phosphoglycerate		OG0003153	Protein of unknown function	OG0001400	small GTP-binding protein		OG0000526	Binds the lower part of the 30S subunit head		OG0001370	radical SAM domain protein	OG0001876	Ferric uptake regulator family		OG0000594	Belongs to the SUI1 family		OG0001400	small GTP-binding protein	OG0002442	Protein of unknown function (DUF4011)		OG0000712	Belongs to the universal ribosomal protein uL29 family		OG0000987	to GB L77117 SP Q57808 PID 1499149 percent identity	OG0001486	Catalyzes the reduction of hydroxylamine to form NH(3) and H(2)O		OG0000029	TIGRFAM geranylgeranyl reductase		OG0002170	COG0433 Predicted ATPase	OG0002031	Amino acid permease
OG0000216	Belongs to the peptidase M50B family		OG0000865	PFAM regulatory protein, ArsR	OG0001044	TIGRFAM small GTP-binding protein		OG0000546	archaeal coiled-coil protein		OG0002206	CRISPR (clustered regularly interspaced short palindromic repeat), is an adaptive immune system that provides protection against mobile genetic elements (viruses, transposable elements and conjugative plasmids). CRISPR clusters contain sequences complementary to antecedent mobile elements and target invading nucleic acids. CRISPR clusters are transcribed and processed into CRISPR RNA (crRNA). Fun…	OG0001429	-		OG0000706	Molecular chaperone capable of stabilizing a range of proteins. Seems to fulfill an ATP-independent, HSP70-like function in archaeal de novo protein folding		OG0002985	Protein of unknown function	OG0002031	Amino acid permease		OG0000007	AAA domain, putative AbiEii toxin, Type IV TA system		OG0003826	Protein of unknown function	OG0001912	-		OG0000030	Transcriptional regulator		OG0006572	Protein of unknown function	OG0001392	Catalase
OG0000255	Rubredoxin-like zinc ribbon domain (DUF35_N)		OG0003164	Protein of unknown function	OG0001076	Domain of unknown function DUF128		OG0000577	TIGRFAM ribosomal protein L30P		OG0000646	COG0411 ABC-type branched-chain amino acid transport systems ATPase component	OG0001906	Protein of unknown function		OG0000502	TIGRFAM DNA-directed RNA polymerase		OG0001826	Holliday junction DNA helicase ruvB C-terminus	OG0001055	Protein of unknown function (DUF356)		OG0000615	binds to the 23S rRNA		OG0002735	HI0933-like protein	OG0001969	ester cyclase		OG0000031	PFAM chaperonin Cpn60 TCP-1		OG0002230	Putative DNA-binding domain	OG0000440	PFAM PP-loop domain protein
OG0000270	Reduction of methyl-coenzyme M (2-(methylthio) ethanesulfonic acid) with 7-mercaptoheptanoylthreonine phosphate to methane and a heterodisulfide		OG0002684	-	OG0001080	Domain of unknown function (DUF1743)		OG0000595	The globular domain of the protein is located near the polypeptide exit tunnel on the outside of the subunit, while an extended beta-hairpin is found that lines the wall of the exit tunnel in the center of the 70S ribosome		OG0004244	Protein of unknown function	OG0001546	COG0058 Glucan phosphorylase		OG0000607	Joins adenosylcobinamide-GDP and alpha-ribazole to generate adenosylcobalamin (Ado-cobalamin). Also synthesizes adenosylcobalamin 5'-phosphate from adenosylcobinamide-GDP and alpha-ribazole 5'-phosphate		OG0003727	Protein of unknown function	OG0001327	Domain of unknown function (DUF4870)		OG0000760	Located at the polypeptide exit tunnel on the outside of the subunit		OG0001856	Protein of unknown function	OG0002251	Flavodoxin-like fold		OG0000032	COG0589 Universal stress protein UspA and related nucleotide-binding		OG0005651	ABC transporter permease	OG0001468	Protein of unknown function
OG0000002	Starch synthase catalytic domain		OG0005048	PFAM B3 4 domain	OG0001826	Holliday junction DNA helicase ruvB C-terminus		OG0000637	One of the primary rRNA binding proteins, it binds specifically to the 5'-end of 16S ribosomal RNA		OG0004006	Protein of unknown function	OG0000957	COGs COG1277 ABC-type transport system involved in multi-copper enzyme maturation permease component		OG0000648	Plays an important role in the de novo pathway of purine nucleotide biosynthesis. Catalyzes the first committed step in the biosynthesis of AMP from IMP		OG0001516	Hydroxymethylglutaryl-CoA reductase, degradative	OG0001233	-		OG0000546	archaeal coiled-coil protein		OG0007401	Protein of unknown function	OG0001690	Metal-dependent phosphohydrolase		OG0000033	PFAM Aminotransferase class I and II		OG0001786	cyclic 2,3-diphosphoglycerate synthetase activity	OG0000881	Protein of unknown function (DUF460)
OG0000197	Stabilizes TBP binding to an archaeal box-A promoter. Also responsible for recruiting RNA polymerase II to the pre- initiation complex (DNA-TBP-TFIIB)		OG0003404	Formylmethanofuran dehydrogenase, subunit A	OG0001015	NADH flavin oxidoreductase NADH oxidase		OG0000712	Belongs to the universal ribosomal protein uL29 family		OG0000987	to GB L77117 SP Q57808 PID 1499149 percent identity	OG0001660	Protein of unknown function		OG0000109	TIGRFAM cobalt ABC transporter, inner membrane subunit CbiQ		OG0001300	Peptidase M50	OG0001722	extracellular matrix structural constituent		OG0000059	Cell division protein 48 (CDC48), domain 2		OG0001555	Protein of unknown function	OG0002440	Protein of unknown function		OG0000034	N-6 DNA Methylase		OG0005616	-	OG0001876	Ferric uptake regulator family
OG0000319	This protein promotes the GTP-dependent binding of aminoacyl-tRNA to the A-site of ribosomes during protein biosynthesis		OG0002067	Phosphatase that hydrolyzes non-canonical purine nucleotides such as XTP and ITP to their respective diphosphate derivatives. Probably excludes non-canonical purines from DNA precursor pool, thus preventing their incorporation into DNA and avoiding chromosomal lesions	OG0001006	Promotes the exchange of GDP for GTP in EF-1-alpha GDP, thus allowing the regeneration of EF-1-alpha GTP that could then be used to form the ternary complex EF-1-alpha GTP AAtRNA		OG0000025	part of an ABC transporter complex. Responsible for energy coupling to the transport system		OG0001615	to be involved in DNA repair (RAMP superfamily)	OG0001312	TatD related DNase		OG0000419	Domain of unknown function (DUF373)		OG0001758	-	OG0001468	Protein of unknown function		OG0000178	Protein of unknown function		OG0002694	crispr-associated protein	OG0001461	Histidine kinase-, DNA gyrase B-, and HSP90-like ATPase		OG0000035	ATPase domain predominantly from Archaea		OG0003196	Conserved repeat domain	OG0001410	Peptidase family M50
OG0000013	PFAM NAD-dependent epimerase dehydratase		OG0002415	Protein of unknown function	OG0000331	Transferase hexapeptide repeat		OG0000196	PFAM ATPase, BadF BadG BcrA BcrD type		OG0001645	protein conserved in bacteria (DUF2325)	OG0001260	Dimethylamine methyltransferase (Dimeth_PyL)		OG0000235	Part of a complex that catalyzes the reversible cleavage of acetyl-CoA, allowing autotrophic growth from CO(2). The alpha- epsilon complex generates CO from CO(2), while the beta subunit (this protein) combines the CO with CoA and a methyl group to form acetyl-CoA. The methyl group, which is incorporated into acetyl- CoA, is transferred to the beta subunit by a corrinoid iron-sulfur protein (the …		OG0001633	Protein of unknown function	OG0000078	Methionine synthase		OG0000353	Transmembrane exosortase (Exosortase_EpsH)		OG0001776	-	OG0002098	MazG nucleotide pyrophosphohydrolase domain		OG0000036	HicA toxin of bacterial toxin-antitoxin,		OG0004006	Protein of unknown function	OG0001429	-
OG0000016	protein with CBS domains		OG0001886	Protein of unknown function	OG0007735	Protein of unknown function		OG0000615	binds to the 23S rRNA		OG0001028	Protein of unknown function	OG0000481	P-loop containing region of AAA domain		OG0000256	Catalyzes the NAD-dependent oxidative cleavage of spermidine and the subsequent transfer of the butylamine moiety of spermidine to the epsilon-amino group of a specific lysine residue of the eIF-5A precursor protein to form the intermediate deoxyhypusine residue		OG0000510	Formate hydrogenlyase subunit 3 Multisubunit Na H antiporter, MnhD subunit	OG0001700	Uncharacterized protein containing a ferredoxin domain (DUF2148)		OG0000666	Part of ribonuclease P, a protein complex that generates mature tRNA molecules by cleaving their 5'-ends		OG0003060	transmembrane signaling receptor activity	OG0001643	Part of a membrane complex involved in electron transport		OG0000037	PFAM ABC transporter related		OG0001693	Protein of unknown function	OG0000215	-
OG0000067	PFAM Cobyrinic acid a,c-diamide synthase		OG0002754	type I phosphodiesterase nucleotide pyrophosphatase	OG0001179	Protein of unknown function (DUF473)		OG0000760	Located at the polypeptide exit tunnel on the outside of the subunit		OG0001348	Protein of unknown function	OG0001496	trimethylamine methyltransferase		OG0000111	ABC transporter, substrate-binding protein, aliphatic		OG0001992	Catalyzes the base-exchange of a guanine (G) residue with the queuine precursor 7-aminomethyl-7-deazaguanine (PreQ1) at position 34 (anticodon wobble position) in tRNAs with GU(N) anticodons (tRNA-Asp, -Asn, -His and -Tyr). Catalysis occurs through a double-displacement mechanism. The nucleophile active site attacks the C1' of nucleotide 34 to detach the guanine base from the RNA, forming a coval…	OG0000881	Protein of unknown function (DUF460)		OG0000043	Belongs to the alpha-IPM synthase homocitrate synthase family		OG0003106	Protein of unknown function	OG0002355	Transglutaminase-like superfamily		OG0000039	DNA polymerase beta domain protein region		OG0000987	to GB L77117 SP Q57808 PID 1499149 percent identity	OG0000532	PFAM dihydropteroate synthase, DHPS
OG0000508	This is one of the proteins that binds and probably mediates the attachment of the 5S RNA into the large ribosomal subunit, where it forms part of the central protuberance		OG0004148	Protein of unknown function	OG0001186	protein conserved in archaea		OG0000007	AAA domain, putative AbiEii toxin, Type IV TA system		OG0001730	-	OG0003260	-		OG0000116	Catalyzes the ATP-dependent amidation of the two carboxylate groups at positions a and c of cobyrinate, using either L-glutamine or ammonia as the nitrogen source. Involved in the biosynthesis of the unique nickel-containing tetrapyrrole coenzyme F430, the prosthetic group of methyl-coenzyme M reductase (MCR), which plays a key role in methanogenesis and anaerobic methane oxidation. Catalyzes the…		OG0002165	LexA-binding, inner membrane-associated putative hydrolase	OG0002053	Protein of unknown function		OG0000569	Involved in the biosynthesis of branched-chain amino acids (BCAA). Catalyzes an alkyl-migration followed by a ketol- acid reduction of (S)-2-acetolactate (S2AL) to yield (R)-2,3- dihydroxy-isovalerate. In the isomerase reaction, S2AL is rearranged via a Mg-dependent methyl migration to produce 3- hydroxy-3-methyl-2-ketobutyrate (HMKB). In the reductase reaction, this 2-ketoacid undergoes a metal-…		OG0003649	Protein of unknown function	OG0001332	Protein of unknown function		OG0000040	PFAM acylphosphatase		OG0001615	to be involved in DNA repair (RAMP superfamily)	OG0000486	Allows the formation of correctly charged Gln-tRNA(Gln) through the transamidation of misacylated Glu-tRNA(Gln) in organisms which lack glutaminyl-tRNA synthetase. The reaction takes place in the presence of glutamine and ATP through an activated gamma-phospho-Glu-tRNA(Gln)
OG0000521	Belongs to the eukaryotic ribosomal protein eL15 family		OG0003297	Protein of unknown function	OG0001425	Rossmann fold nucleotide-binding protein		OG0000353	Transmembrane exosortase (Exosortase_EpsH)		OG0001856	Protein of unknown function	OG0001346	COG3385 FOG Transposase and inactivated derivatives		OG0000624	One of the primary rRNA binding proteins, it binds directly to 16S rRNA where it nucleates assembly of the head domain of the 30S subunit. Is located at the subunit interface close to the decoding center		OG0001279	adenylylsulfate kinase activity	OG0001876	Ferric uptake regulator family		OG0000022	PFAM Coenzyme F420 hydrogenase dehydrogenase beta subunit		OG0001516	Hydroxymethylglutaryl-CoA reductase, degradative	OG0000271	HD domain		OG0000042	PFAM Plasmid stabilisation system protein		OG0008475	Protein of unknown function	OG0001026	Protein of unknown function
OG0000526	Binds the lower part of the 30S subunit head		OG0001977	Protein of unknown function	OG0000176	-		OG0000607	Joins adenosylcobinamide-GDP and alpha-ribazole to generate adenosylcobalamin (Ado-cobalamin). Also synthesizes adenosylcobalamin 5'-phosphate from adenosylcobinamide-GDP and alpha-ribazole 5'-phosphate		OG0003322	Protein of unknown function	OG0001486	Catalyzes the reduction of hydroxylamine to form NH(3) and H(2)O		OG0000417	Produces ATP from ADP in the presence of a proton gradient across the membrane. The archaeal alpha chain is a catalytic subunit		OG0002283	Protein of unknown function	OG0001429	-		OG0000061	PFAM isocitrate isopropylmalate dehydrogenase		OG0001758	-	OG0002187	Nicotinic acid phosphoribosyltransferase		OG0000043	Belongs to the alpha-IPM synthase homocitrate synthase family		OG0003329	Protein of unknown function	OG0001546	COG0058 Glucan phosphorylase
OG0000595	The globular domain of the protein is located near the polypeptide exit tunnel on the outside of the subunit, while an extended beta-hairpin is found that lines the wall of the exit tunnel in the center of the 70S ribosome		OG0001949	Winged helix DNA-binding domain (DUF1495)	OG0006009	Protein of unknown function		OG0000507	methanogenesis marker protein 7		OG0001471	Protein of unknown function	OG0001912	-		OG0000201	TIGRFAM Methyl coenzyme M reductase system, component A2		OG0001836	Mut7-C RNAse domain	OG0001652	Protein of unknown function TPD sequence-motif		OG0000401	A type II topoisomerase that negatively supercoils closed circular double-stranded (ds) DNA in an ATP-dependent manner to modulate DNA topology and maintain chromosomes in an underwound state. Negative supercoiling favors strand separation, and DNA replication, transcription, recombination and repair, all of which involve strand separation. Also able to catalyze the interconversion of other topol…		OG0000510	Formate hydrogenlyase subunit 3 Multisubunit Na H antiporter, MnhD subunit	OG0001494	Beta-Ig-H3 fasciclin		OG0000044	B12 binding domain		OG0003350	Protein of unknown function (DUF3795)	OG0000957	COGs COG1277 ABC-type transport system involved in multi-copper enzyme maturation permease component
OG0000140	Belongs to the CDP-alcohol phosphatidyltransferase class-I family		OG0003406	Protein of unknown function	OG0000223	Flagellin is the subunit protein which polymerizes to form the filaments of archaeal flagella		OG0000521	Belongs to the eukaryotic ribosomal protein eL15 family		OG0001684	Fic/DOC family	OG0001969	ester cyclase		OG0000623	DNA-dependent RNA polymerase catalyzes the transcription of DNA into RNA using the four ribonucleoside triphosphates as substrates		OG0002281	HicA toxin of bacterial toxin-antitoxin,	OG0001906	Protein of unknown function		OG0000550	Cytidylyltransferase-like		OG0002379	Catalyzes the synthesis of activated sulfate	OG0002309	Protein of unknown function		OG0000045	TIGRFAM ATPase, P-type (transporting), HAD superfamily, subfamily IC		OG0003322	Protein of unknown function	OG0000714	Belongs to the UPF0179 family
OG0000596	Protein S19 forms a complex with S13 that binds strongly to the 16S ribosomal RNA		OG0003047	P-loop ATPase GTPase	OG0001017	Belongs to the archaeal rpoM eukaryotic RPA12 RPB9 RPC11 RNA polymerase family		OG0000666	Part of ribonuclease P, a protein complex that generates mature tRNA molecules by cleaving their 5'-ends		OG0002889	peptidase U32	OG0002251	Flavodoxin-like fold		OG0000024	SMART Elongator protein 3 MiaB NifB		OG0001743	Leucyl aminopeptidase (Aminopeptidase t)	OG0001535	Protein of unknown function (DUF2769)		OG0000124	DNA-dependent RNA polymerase catalyzes the transcription of DNA into RNA using the four ribonucleoside triphosphates as substrates		OG0002653	COG2204 Response regulator containing CheY-like receiver, AAA-type ATPase, and DNA-binding domains	OG0001059	Belongs to the sodium solute symporter (SSF) (TC 2.A.21) family		OG0000046	Protein of unknown function (DUF1699)		OG0003466	Protein of unknown function	OG0000171	ParE toxin of type II toxin-antitoxin system, parDE
OG0000019	Heterodisulfide reductase subunit A and related polyferredoxins		OG0003037	Protein of unknown function	OG0004597	Belongs to the TtcA family		OG0000043	Belongs to the alpha-IPM synthase homocitrate synthase family		OG0001555	Protein of unknown function	OG0001121	PFAM Radical SAM domain protein		OG0000541	Catalyzes the sequential condensation of isopentenyl diphosphate (IPP) with geranylgeranyl diphosphate (GGPP) to yield (2Z,6Z,10Z,14Z,18Z,22Z,26Z,30E,34E,38E)-undecaprenyl diphosphate (tritrans,heptacis-UPP). It is probably the precursor of glycosyl carrier lipids		OG0001451	Respiratory-chain NADH dehydrogenase domain 51 kDa subunit	OG0000957	COGs COG1277 ABC-type transport system involved in multi-copper enzyme maturation permease component		OG0000386	Catalyzes the attachment of glutamate to tRNA(Glu) in a two-step reaction glutamate is first activated by ATP to form Glu-AMP and then transferred to the acceptor end of tRNA(Glu)		OG0002165	LexA-binding, inner membrane-associated putative hydrolase	OG0003383	Methyltransferase type 11		OG0000047	PFAM type II secretion system protein E		OG0005650	CAAX protease self-immunity	OG0000845	Archaeal Nre, N-terminal
OG0000083	Molybdenum cofactor synthesis domain protein		OG0002473	PFAM Sugar isomerase (SIS)	OG0000366	Ferredoxin thioredoxin reductase catalytic beta chain		OG0000569	Involved in the biosynthesis of branched-chain amino acids (BCAA). Catalyzes an alkyl-migration followed by a ketol- acid reduction of (S)-2-acetolactate (S2AL) to yield (R)-2,3- dihydroxy-isovalerate. In the isomerase reaction, S2AL is rearranged via a Mg-dependent methyl migration to produce 3- hydroxy-3-methyl-2-ketobutyrate (HMKB). In the reductase reaction, this 2-ketoacid undergoes a metal-…		OG0004239	Protein of unknown function	OG0001580	permease		OG0000662	With S4 and S5 plays an important role in translational accuracy. Located at the interface of the 30S and 50S subunits		OG0001800	COG0467 RecA-superfamily ATPases implicated in signal transduction	OG0001305	Protein of unknown function		OG0000019	Heterodisulfide reductase subunit A and related polyferredoxins		OG0002049	peptidase	OG0002273	Phage plasmid primase, P4		OG0000048	Oligopeptide/dipeptide transporter, C-terminal region		OG0003052	Protein of unknown function	OG0000705	Catalyzes the addition and repair of the essential 3'- terminal CCA sequence in tRNAs without using a nucleic acid template. Adds these three nucleotides in the order of C, C, and A to the tRNA nucleotide-73, using CTP and ATP as substrates and producing inorganic pyrophosphate
OG0000399	Catalyzes the methyl esterification of L-isoaspartyl residues in peptides and proteins that result from spontaneous decomposition of normal L-aspartyl and L-asparaginyl residues. It plays a role in the repair and or degradation of damaged proteins		OG0002417	Domain in cystathionine beta-synthase and other proteins.	OG0001258	Catalyzes the conversion of AMP and phosphate to adenine and ribose 1,5-bisphosphate (R15P). Exhibits phosphorylase activity toward CMP and UMP in addition to AMP. Functions in an archaeal AMP degradation pathway, together with R15P isomerase and RubisCO		OG0000730	Catalyzes the transfer of the 2-phospholactate moiety from lactyl (2) diphospho-(5')guanosine (LPPG) to 7,8-didemethyl- 8-hydroxy-5-deazariboflavin (FO) with the formation of the L- lactyl phosphodiester of 7,8-didemethyl-8-hydroxy-5- deazariboflavin (F420-0) and GMP		OG0001400	small GTP-binding protein	OG0002440	Protein of unknown function		OG0000207	Glutamine synthetase, catalytic domain		OG0000962	response regulator	OG0001660	Protein of unknown function		OG0000315	methyl-coenzyme M reductase, beta subunit		OG0003014	Pyridoxamine 5'-phosphate oxidase	OG0001620	DNA-binding transcription factor activity		OG0000049	Mechanosensitive ion channel		OG0003782	Protein of unknown function	OG0001305	Protein of unknown function
OG0000226	Permeases of the major facilitator superfamily		OG0002157	STAS domain	OG0001427	PFAM pyruvate flavodoxin ferredoxin oxidoreductase domain protein		OG0000533	Aspartyl-tRNA synthetase with relaxed tRNA specificity since it is able to aspartylate not only its cognate tRNA(Asp) but also tRNA(Asn). Reaction proceeds in two steps L-aspartate is first activated by ATP to form Asp-AMP and then transferred to the acceptor end of tRNA(Asp Asn)		OG0002985	Protein of unknown function	OG0001461	Histidine kinase-, DNA gyrase B-, and HSP90-like ATPase		OG0000022	PFAM Coenzyme F420 hydrogenase dehydrogenase beta subunit		OG0002127	queuosine biosynthetic process	OG0001285	V4R		OG0000341	PFAM Methyl-coenzyme M reductase gamma subunit		OG0002815	-	OG0003136	Pyridoxamine 5'-phosphate oxidase		OG0000050	Belongs to the UDP-glucose GDP-mannose dehydrogenase family		OG0005355	-	OG0001294	Catalyzes the cleavage of the N-glycosidic bond of deoxyribonucleoside 5'-monophosphates to yield deoxyribose 5- phosphate and a purine or pyrimidine base
OG0000000	PFAM Histidine kinase-, DNA gyrase B-, and HSP90-like ATPase		OG0001373	Winged helix-turn-helix	OG0001283	Uncharacterized membrane protein (DUF2298)		OG0000431	Belongs to the V-ATPase 116 kDa subunit family		OG0003766	Acetyltransferase (GNAT) domain	OG0001574	Belongs to the UPF0237 family		OG0000550	Cytidylyltransferase-like		OG0003145	PFAM YcfA-like protein	OG0001653	-		OG0000509	PFAM amidohydrolase		OG0003056	Protein of unknown function	OG0001844	PFAM Fe-S cluster domain protein		OG0000051	Binding-protein-dependent transport system inner membrane component		OG0001555	Protein of unknown function	OG0001238	protein conserved in archaea
OG0000303	Catalyzes the transfer of the phosphoribosyl group of 5- phosphorylribose-1-pyrophosphate (PRPP) to anthranilate to yield N-(5'-phosphoribosyl)-anthranilate (PRA)		OG0002867	Protein of unknown function	OG0001380	ferredoxin-NADP+ reductase activity		OG0000608	PFAM CBS domain containing protein		OG0002026	-	OG0001812	Associated with various cellular activities		OG0000401	A type II topoisomerase that negatively supercoils closed circular double-stranded (ds) DNA in an ATP-dependent manner to modulate DNA topology and maintain chromosomes in an underwound state. Negative supercoiling favors strand separation, and DNA replication, transcription, recombination and repair, all of which involve strand separation. Also able to catalyze the interconversion of other topol…		OG0003969	Protein of unknown function	OG0001312	TatD related DNase		OG0000270	Reduction of methyl-coenzyme M (2-(methylthio) ethanesulfonic acid) with 7-mercaptoheptanoylthreonine phosphate to methane and a heterodisulfide		OG0002281	HicA toxin of bacterial toxin-antitoxin,	OG0003535	Protein of unknown function		OG0000052	Protein of unknown function		OG0002787	-	OG0001285	V4R
OG0000563	Domain of unknown function (DUF814)		OG0001727	Protein of unknown function	OG0001620	DNA-binding transcription factor activity		OG0000649	ATP-dependent agmatine transferase that catalyzes the formation of 2-agmatinylcytidine (agm2C) at the wobble position (C34) of tRNA(Ile2), converting the codon specificity from AUG to AUA		OG0001826	Holliday junction DNA helicase ruvB C-terminus	OG0001768	Flavodoxin		OG0000061	PFAM isocitrate isopropylmalate dehydrogenase		OG0001096	PFAM Biotin lipoate A B protein ligase	OG0001247	Mediates influx of magnesium ions		OG0000255	Rubredoxin-like zinc ribbon domain (DUF35_N)		OG0003485	Protein of unknown function	OG0001116	PFAM conserved		OG0000054	helix_turn_helix ASNC type		OG0003473	TPR repeat	OG0001312	TatD related DNase
OG0000210	PFAM iron dependent repressor		OG0003049	-	OG0001619	to percent identity		OG0000113	Thiamine pyrophosphate enzyme, central domain		OG0003470	Protein of unknown function	OG0002717	Protein of unknown function		OG0000299	TIGRFAM UbiD family		OG0002126	D-fructose-1,6-bisphosphate 1-phosphohydrolase class 1	OG0001260	Dimethylamine methyltransferase (Dimeth_PyL)		OG0000131	TIGRFAM F420-dependent oxidoreductase		OG0001719	Prokaryotic cytochrome b/b6	OG0002060	Dipeptidase		OG0000056	Cysteine-rich domain		OG0009848	Protein of unknown function	OG0000984	Protein of unknown function
OG0000425	Belongs to the peptidase S16 family		OG0003028	Mannosyl-3-phosphoglycerate synthase	OG0001687	Type III restriction		OG0000472	PFAM Di-trans-poly-cis-decaprenylcistransferase		OG0004236	Protein of unknown function	OG0001866	Protein of unknown function (DUF1284)		OG0000124	DNA-dependent RNA polymerase catalyzes the transcription of DNA into RNA using the four ribonucleoside triphosphates as substrates		OG0001900	Is also involved in protein lipoylation via its role as an octanoyl lipoyl carrier protein intermediate	OG0001033	Attaches a formyl group to the free amino group of methionyl-tRNA(fMet). The formyl group appears to play a dual role in the initiator identity of N-formylmethionyl-tRNA by promoting its recognition by IF2 and preventing the misappropriation of this tRNA by the elongation apparatus		OG0000060	Catalyzes the isomerization between 2-isopropylmalate and 3-isopropylmalate, via the formation of 2-isopropylmaleate		OG0003116	Protein of unknown function	OG0002004	Catalyzes the phosphorylation of the hydroxyl group of 4-methyl-5-beta-hydroxyethylthiazole (THZ)		OG0000057	PFAM CobN magnesium chelatase		OG0002944	Protein of unknown function DUF262	OG0000644	Involved in protein export
OG0000169	PFAM binding-protein-dependent transport systems inner membrane component		OG0002852	Thiamine biosynthesis protein (ThiI)	OG0001860	Protein of unknown function		OG0000075	FKBP-type peptidyl-prolyl cis-trans isomerase		OG0001563	Conserved protein	OG0001878	Haloacid dehalogenase-like hydrolase		OG0000362	5-methyltetrahydropteroyltriglutamate-homocysteine S-methyltransferase activity		OG0001225	PFAM GvpD gas vesicle	OG0001504	Catalyzes the reductive methylation of 2'-deoxyuridine- 5'-monophosphate (dUMP) to 2'-deoxythymidine-5'-monophosphate (dTMP) while utilizing 5,10-methylenetetrahydrofolate (mTHF) as the methyl donor and reductant in the reaction, yielding dihydrofolate (DHF) as a by-product. This enzymatic reaction provides an intracellular de novo source of dTMP, an essential precursor for DNA biosynthesis		OG0000545	DNA-dependent RNA polymerase catalyzes the transcription of DNA into RNA using the four ribonucleoside triphosphates as substrates		OG0001800	COG0467 RecA-superfamily ATPases implicated in signal transduction	OG0001896	-		OG0000058	Proton-conducting membrane transporter		OG0003766	Acetyltransferase (GNAT) domain	OG0001599	Cation efflux family
OG0000358	amino acids such as valine, to avoid such errors it has two additional distinct tRNA(Ile)-dependent editing activities. One activity is designated as 'pretransfer' editing and involves the hydrolysis of activated Val-AMP. The other activity is designated 'posttransfer' editing and involves deacylation of mischarged Val-tRNA(Ile)		OG0003033	PFAM Uncharacterised ArCR, COG2043	OG0000877	Protein of unknown function		OG0000270	Reduction of methyl-coenzyme M (2-(methylthio) ethanesulfonic acid) with 7-mercaptoheptanoylthreonine phosphate to methane and a heterodisulfide		OG0002455	Protein of unknown function	OG0002098	MazG nucleotide pyrophosphohydrolase domain		OG0000450	Belongs to the LarC family		OG0003348	Protein of unknown function	OG0001307	-		OG0000547	aspartate ornithine carbamoyltransferase, carbamoyl-P binding domain		OG0001115	Protein of unknown function	OG0001849	NAD(P)H dehydrogenase (quinone) activity		OG0000059	Cell division protein 48 (CDC48), domain 2		OG0002175	CopG domain protein DNA-binding domain protein	OG0001247	Mediates influx of magnesium ions
OG0000473	A type II topoisomerase that negatively supercoils closed circular double-stranded (ds) DNA in an ATP-dependent manner to modulate DNA topology and maintain chromosomes in an underwound state. Negative supercoiling favors strand separation, and DNA replication, transcription, recombination and repair, all of which involve strand separation. Also able to catalyze the interconversion of other topol…		OG0002773	Protein of unknown function	OG0001697	Belongs to the thiolase family		OG0000315	methyl-coenzyme M reductase, beta subunit		OG0001300	Peptidase M50	OG0001735	Sulfate transporter antisigma-factor antagonist STAS		OG0000294	Catalyzes the ATP-dependent amidation of deamido-NAD to form NAD. Uses ammonia as a nitrogen source		OG0002016	Protein of unknown function	OG0002056	Protein of unknown function		OG0000225	Protein of unknown function		OG0004314	Protein of unknown function	OG0002082	One of several proteins that assist in the late maturation steps of the functional core of the 30S ribosomal subunit. Helps release RbfA from mature subunits. May play a role in the assembly of ribosomal proteins into the subunit. Circularly permuted GTPase that catalyzes slow GTP hydrolysis, GTPase activity is stimulated by the 30S ribosomal subunit		OG0000060	Catalyzes the isomerization between 2-isopropylmalate and 3-isopropylmalate, via the formation of 2-isopropylmaleate		OG0002500	-	OG0000616	Involved in the biosynthesis of the central metabolite phospho-alpha-D-ribosyl-1-pyrophosphate (PRPP) via the transfer of pyrophosphoryl group from ATP to 1-hydroxyl of ribose-5-phosphate (Rib-5-P)
OG0000300	PFAM glutamate synthase alpha subunit domain protein		OG0001118	Polysaccharide deacetylase	OG0001932	ABC-2 family transporter protein		OG0000341	PFAM Methyl-coenzyme M reductase gamma subunit		OG0003428	Protein of unknown function	OG0001437	PFAM metal-dependent phosphohydrolase, HD sub domain		OG0000588	Helix-turn-helix domain protein		OG0001448	Nuclease that resolves Holliday junction intermediates in genetic recombination. Cleaves the cruciform structure in supercoiled DNA by nicking to strands with the same polarity at sites symmetrically opposed at the junction in the homologous arms and leaves a 5'-terminal phosphate and a 3'-terminal hydroxyl group	OG0001090	PFAM fumarylacetoacetate (FAA) hydrolase		OG0000250	ATP binding to DnaK triggers the release of the substrate protein, thus completing the reaction cycle. Several rounds of ATP-dependent interactions between DnaJ, DnaK and GrpE are required for fully efficient folding. Also involved, together with DnaK and GrpE, in the DNA replication of plasmids through activation of initiation proteins		OG0002127	queuosine biosynthetic process	OG0000976	PFAM Nitroreductase		OG0000061	PFAM isocitrate isopropylmalate dehydrogenase		OG0002891	Protein of unknown function	OG0000055	PFAM Cysteine-rich small domain
OG0000081	Formylmethanofuran dehydrogenase, subunit B		OG0002552	HAD-superfamily hydrolase, subfamily IA, variant 1	OG0003094	ATPase associated with various cellular activities, AAA_5		OG0000509	PFAM amidohydrolase		OG0001758	-	OG0002355	Transglutaminase-like superfamily		OG0000579	Belongs to the eukaryotic ribosomal protein eL32 family		OG0002024	Protein of unknown function	OG0001496	trimethylamine methyltransferase		OG0000608	PFAM CBS domain containing protein		OG0002791	Protein of unknown function	OG0001301	PFAM Methyltransferase type 11		OG0000062	Belongs to the binding-protein-dependent transport system permease family. FecCD subfamily		OG0006187	Protein of unknown function	OG0001260	Dimethylamine methyltransferase (Dimeth_PyL)
OG0000054	helix_turn_helix ASNC type		OG0001755	site-specific DNA-methyltransferase (adenine-specific) activity	OG0001213	UPF0313 protein		OG0000255	Rubredoxin-like zinc ribbon domain (DUF35_N)		OG0000510	Formate hydrogenlyase subunit 3 Multisubunit Na H antiporter, MnhD subunit	OG0001834	Protein of unknown function		OG0000704	This protein binds to the 23S rRNA, and is important in its secondary structure. It is located near the subunit interface in the base of the L7 L12 stalk, and near the tRNA binding site of the peptidyltransferase center		OG0001860	Protein of unknown function	OG0003260	-		OG0000676	Involved in allosteric regulation of aspartate carbamoyltransferase		OG0002019	Protein of unknown function	OG0001977	Protein of unknown function		OG0000063	Methyltransferase		OG0007454	Protein of unknown function (DUF4065)	OG0000764	The beta subunit is responsible for the synthesis of L- tryptophan from indole and L-serine
OG0000201	TIGRFAM Methyl coenzyme M reductase system, component A2		OG0003395	GtrA family	OG0003341	Protein of unknown function		OG0000131	TIGRFAM F420-dependent oxidoreductase		OG0004468	Protein of unknown function	OG0001394	Type I phosphodiesterase / nucleotide pyrophosphatase		OG0000561	TGS domain protein		OG0000322	Protein of unknown function	OG0001346	COG3385 FOG Transposase and inactivated derivatives		OG0000055	PFAM Cysteine-rich small domain		OG0001096	PFAM Biotin lipoate A B protein ligase	OG0001248	4Fe-4S ferredoxin iron-sulfur binding domain protein		OG0000064	Belongs to the P(II) protein family		OG0004854	carbamoyl-phosphate synthase (glutamine-hydrolyzing) activity	OG0000481	P-loop containing region of AAA domain
OG0000386	Catalyzes the attachment of glutamate to tRNA(Glu) in a two-step reaction glutamate is first activated by ATP to form Glu-AMP and then transferred to the acceptor end of tRNA(Glu)		OG0002846	signal transduction protein with CBS domains	OG0000364	PFAM FAD-dependent pyridine nucleotide-disulphide oxidoreductase		OG0000022	PFAM Coenzyme F420 hydrogenase dehydrogenase beta subunit		OG0003757	Protein of unknown function	OG0002384	Protein of unknown function (DUF1524)		OG0000521	Belongs to the eukaryotic ribosomal protein eL15 family		OG0001734	Type III restriction enzyme, res subunit	OG0001486	Catalyzes the reduction of hydroxylamine to form NH(3) and H(2)O		OG0000093	Acts as a processive, ATP-dependent zinc metallopeptidase for both cytoplasmic and membrane proteins. Plays a role in the quality control of integral membrane proteins		OG0002067	Phosphatase that hydrolyzes non-canonical purine nucleotides such as XTP and ITP to their respective diphosphate derivatives. Probably excludes non-canonical purines from DNA precursor pool, thus preventing their incorporation into DNA and avoiding chromosomal lesions	OG0001066	Rubrerythrin		OG0000066	COG0732 Restriction endonuclease S subunits		OG0004592	Protein of unknown function	OG0001080	Domain of unknown function (DUF1743)
OG0000207	Glutamine synthetase, catalytic domain		OG0003555	THUMP	OG0000336	Acetyltransferase (GNAT) domain		OG0000061	PFAM isocitrate isopropylmalate dehydrogenase		OG0001992	Catalyzes the base-exchange of a guanine (G) residue with the queuine precursor 7-aminomethyl-7-deazaguanine (PreQ1) at position 34 (anticodon wobble position) in tRNAs with GU(N) anticodons (tRNA-Asp, -Asn, -His and -Tyr). Catalysis occurs through a double-displacement mechanism. The nucleophile active site attacks the C1' of nucleotide 34 to detach the guanine base from the RNA, forming a coval…	OG0001332	Protein of unknown function		OG0000508	This is one of the proteins that binds and probably mediates the attachment of the 5S RNA into the large ribosomal subunit, where it forms part of the central protuberance		OG0000115	Uncharacterised protein family (UPF0175)	OG0000262	Putative zinc- or iron-chelating domain		OG0000175	Zinc phosphodiesterase, which displays some tRNA 3'- processing endonuclease activity. Probably involved in tRNA maturation, by removing a 3'-trailer from precursor tRNA		OG0001916	Protein of unknown function	OG0001339	phosphoribosyltransferase		OG0000067	PFAM Cobyrinic acid a,c-diamide synthase		OG0005690	Protein of unknown function	OG0000580	Catalyzes the reversible phosphorylation of UMP to UDP
OG0000218	Carbamoyl-phosphate synthetase large chain, oligomerisation		OG0001813	CoA-binding protein	OG0001922	transcriptional regulator, AsnC family		OG0000124	DNA-dependent RNA polymerase catalyzes the transcription of DNA into RNA using the four ribonucleoside triphosphates as substrates		OG0004240	Protein of unknown function	OG0001459	-		OG0000308	KH, type 1, domain		OG0001932	ABC-2 family transporter protein	OG0001829	-		OG0000218	Carbamoyl-phosphate synthetase large chain, oligomerisation		OG0003115	Protein of unknown function	OG0001748	Protein of unknown function		OG0000069	Belongs to the peptidase S8 family		OG0001529	PFAM peptidase M4 thermolysin	OG0000531	May play a key role in the regulation of the intracellular concentration of adenosylhomocysteine
OG0000525	amino acids such as threonine, to avoid such errors, it has a posttransfer editing activity that hydrolyzes mischarged Thr-tRNA(Val) in a tRNA-dependent manner		OG0002613	PFAM amine oxidase	OG0001795	ASCH		OG0000401	A type II topoisomerase that negatively supercoils closed circular double-stranded (ds) DNA in an ATP-dependent manner to modulate DNA topology and maintain chromosomes in an underwound state. Negative supercoiling favors strand separation, and DNA replication, transcription, recombination and repair, all of which involve strand separation. Also able to catalyze the interconversion of other topol…		OG0003332	PFAM Transposase DDE domain	OG0001943	Catalyzes the phosphorylation of fructose 6-phosphate to fructose 1,6-bisphosphate using ADP as the phosphate donor		OG0000507	methanogenesis marker protein 7		OG0000849	Protein of unknown function	OG0001912	-		OG0000358	amino acids such as valine, to avoid such errors it has two additional distinct tRNA(Ile)-dependent editing activities. One activity is designated as 'pretransfer' editing and involves the hydrolysis of activated Val-AMP. The other activity is designated 'posttransfer' editing and involves deacylation of mischarged Val-tRNA(Ile)		OG0001900	Is also involved in protein lipoylation via its role as an octanoyl lipoyl carrier protein intermediate	OG0001219	-		OG0000070	TIGRFAM daunorubicin resistance ABC transporter, inner membrane subunit B		OG0008276	Protein of unknown function	OG0001120	Sodium/hydrogen exchanger family
OG0000098	asparagine synthase (Glutamine-hydrolyzing		OG0003173	-	OG0000905	4Fe-4S binding domain		OG0000550	Cytidylyltransferase-like		OG0004475	Protein of unknown function	OG0000271	HD domain		OG0000754	PFAM bifunctional deaminase-reductase domain protein		OG0001741	Uncharacterised protein family (UPF0175)	OG0001969	ester cyclase		OG0000519	Belongs to the MEMO1 family		OG0002173	Protein of unknown function	OG0001739	Domain of unknown function (DUF3883)		OG0000072	TIGRFAM Acetate-CoA ligase		OG0004152	-	OG0001486	Catalyzes the reduction of hydroxylamine to form NH(3) and H(2)O
OG0000461	PFAM tRNA synthetase, class II (G, H, P and S)		OG0002151	Archaeal flagellar protein G	OG0002185	-		OG0000386	Catalyzes the attachment of glutamate to tRNA(Glu) in a two-step reaction glutamate is first activated by ATP to form Glu-AMP and then transferred to the acceptor end of tRNA(Glu)		OG0002281	HicA toxin of bacterial toxin-antitoxin,	OG0002187	Nicotinic acid phosphoribosyltransferase		OG0000470	Non-catalytic component of the exosome, which is a complex involved in RNA degradation. Contributes to the structuring of the Rrp41 active site		OG0000233	Protein of unknown function	OG0002251	Flavodoxin-like fold		OG0000693	Functions by promoting the formation of the first peptide bond		OG0002009	Ferritin-like domain	OG0002660	Protein of unknown function		OG0000073	Thiamine biosynthesis protein ThiC		OG0001689	Protein of unknown function	OG0000418	ATPases associated with a variety of cellular activities
OG0000459	Involved in the biosynthesis of the thiazole moiety of thiamine. Catalyzes the conversion of NAD and glycine to adenosine diphosphate 5-(2-hydroxyethyl)-4-methylthiazole-2-carboxylate (ADT), an adenylated thiazole intermediate, using free sulfide as a source of sulfur		OG0001614	NiFe/NiFeSe hydrogenase small subunit C-terminal	OG0002817	PFAM Electron transfer flavoprotein alpha beta-subunit		OG0000019	Heterodisulfide reductase subunit A and related polyferredoxins		OG0001743	Leucyl aminopeptidase (Aminopeptidase t)	OG0001613	Resolvase helix-turn-helix domain protein		OG0000575	PFAM Shwachman-Bodian-Diamond syndrome		OG0002058	-	OG0001121	PFAM Radical SAM domain protein		OG0000641	Belongs to the PDCD5 family		OG0002434	Protein of unknown function	OG0001240	PFAM cyclase family protein		OG0000074	TIGRFAM cell division ATPase MinD		OG0004865	Protein of unknown function	OG0001912	-
OG0000442	Catalyzes the cyclization of GTP to (8S)-3',8-cyclo-7,8- dihydroguanosine 5'-triphosphate		OG0002676	Protein of unknown function	OG0004078	Protein of unknown function		OG0000074	TIGRFAM cell division ATPase MinD		OG0004014	Protein of unknown function	OG0001387	Belongs to the class-I aminoacyl-tRNA synthetase family		OG0000485	Catalytic component of the exosome, which is a complex involved in RNA degradation. Has 3'- 5' exoribonuclease activity. Can also synthesize heteropolymeric RNA-tails		OG0001106	-	OG0001158	Protein of unknown function		OG0000418	ATPases associated with a variety of cellular activities		OG0003498	Protein of unknown function	OG0001489	oxidoreductase, alpha subunit		OG0000075	FKBP-type peptidyl-prolyl cis-trans isomerase		OG0002975	Protein of unknown function	OG0001969	ester cyclase
OG0000277	Involved in regulation of DNA replication		OG0001783	DnaB-like helicase C terminal domain	OG0001035	Ribosomal proteins 50S-L18Ae/60S-L20/60S-L18A		OG0000545	DNA-dependent RNA polymerase catalyzes the transcription of DNA into RNA using the four ribonucleoside triphosphates as substrates		OG0001719	Prokaryotic cytochrome b/b6	OG0002035	-		OG0000504	Non-catalytic component of the exosome, which is a complex involved in RNA degradation. Increases the RNA binding and the efficiency of RNA degradation. Confers strong poly(A) specificity to the exosome		OG0000435	Nucleotidyltransferase domain	OG0001580	permease		OG0000732	Part of ribonuclease P, a protein complex that generates mature tRNA molecules by cleaving their 5'-ends		OG0002106	Protein of unknown function	OG0001825	Protein of unknown function		OG0000076	type II secretion system protein		OG0003747	-	OG0002251	Flavodoxin-like fold
OG0000028	4Fe-4S dicluster domain		OG0001014	UbiA prenyltransferase family	OG0001489	oxidoreductase, alpha subunit		OG0000658	Methanogenesis marker protein 17		OG0001451	Respiratory-chain NADH dehydrogenase domain 51 kDa subunit	OG0001945	Uncharacterized protein conserved in archaea (DUF2110)		OG0000789	Belongs to the universal ribosomal protein uL16 family		OG0000688	ATP binding	OG0002440	Protein of unknown function		OG0000581	One of the primary rRNA binding proteins, it binds directly to 16S rRNA where it nucleates assembly of the body of the 30S subunit		OG0002113	Sodium:neurotransmitter symporter family	OG0001818	COG3387 Glucoamylase and related glycosyl hydrolases		OG0000077	Patched family		OG0004468	Protein of unknown function	OG0001158	Protein of unknown function
OG0000786	Specifically methylates the uridine in position 2552 of 23S rRNA at the 2'-O position of the ribose in the fully assembled 50S ribosomal subunit		OG0002749	Protein of unknown function	OG0000381	Iron-sulfur cluster-binding domain		OG0000060	Catalyzes the isomerization between 2-isopropylmalate and 3-isopropylmalate, via the formation of 2-isopropylmaleate		OG0002637	-	OG0001494	Beta-Ig-H3 fasciclin		OG0000526	Binds the lower part of the 30S subunit head		OG0000165	-	OG0001461	Histidine kinase-, DNA gyrase B-, and HSP90-like ATPase		OG0000582	Located on the platform of the 30S subunit		OG0001448	Nuclease that resolves Holliday junction intermediates in genetic recombination. Cleaves the cruciform structure in supercoiled DNA by nicking to strands with the same polarity at sites symmetrically opposed at the junction in the homologous arms and leaves a 5'-terminal phosphate and a 3'-terminal hydroxyl group	OG0000381	Iron-sulfur cluster-binding domain		OG0000078	Methionine synthase		OG0003203	-	OG0001690	Metal-dependent phosphohydrolase
OG0000167	Transcriptional regulator		OG0002073	NADH ubiquinone oxidoreductase, 20 Kd subunit	OG0001182	-		OG0000469	Catalyzes the GTP-dependent ribosomal translocation step during translation elongation. During this step, the ribosome changes from the pre-translocational (PRE) to the post- translocational (POST) state as the newly formed A-site-bound peptidyl-tRNA and P-site-bound deacylated tRNA move to the P and E sites, respectively. Catalyzes the coordinated movement of the two tRNA molecules, the mRNA and…		OG0000962	response regulator	OG0002309	Protein of unknown function		OG0000595	The globular domain of the protein is located near the polypeptide exit tunnel on the outside of the subunit, while an extended beta-hairpin is found that lines the wall of the exit tunnel in the center of the 70S ribosome		OG0001595	Catalyzes the conversion of cyclic dehypoxanthine futalosine (cyclic DHFL) into 1,4-dihydroxy-6-naphthoate, a step in the biosynthesis of menaquinone (MK, vitamin K2)	OG0001574	Belongs to the UPF0237 family		OG0000617	Located at the top of the head of the 30S subunit, it contacts several helices of the 16S rRNA. In the 70S ribosome it contacts the 23S rRNA (bridge B1a) and protein L5 of the 50S subunit (bridge B1b), connecting the 2 subunits		OG0002855	Protein of unknown function	OG0001736	Catalyzes the reversible transfer of the terminal phosphate of ATP to form a long-chain polyphosphate (polyP)		OG0000079	PFAM AMP-dependent synthetase		OG0004262	Protein of unknown function	OG0001461	Histidine kinase-, DNA gyrase B-, and HSP90-like ATPase
OG0000390	The central subunit of the protein translocation channel SecYEG. Consists of two halves formed by TMs 1-5 and 6-10. These two domains form a lateral gate at the front which open onto the bilayer between TMs 2 and 7, and are clamped together by SecE at the back. The channel is closed by both a pore ring composed of hydrophobic SecY resides and a short helix (helix 2A) on the extracellular side of …		OG0001568	nickel-dependent hydrogenase large subunit	OG0000086	Transcriptional regulator, TrmB		OG0000189	Radical SAM superfamily		OG0003214	Nucleotidyltransferase domain	OG0001792	Protein of unknown function		OG0000390	The central subunit of the protein translocation channel SecYEG. Consists of two halves formed by TMs 1-5 and 6-10. These two domains form a lateral gate at the front which open onto the bilayer between TMs 2 and 7, and are clamped together by SecE at the back. The channel is closed by both a pore ring composed of hydrophobic SecY resides and a short helix (helix 2A) on the extracellular side of …		OG0000941	Protein of unknown function	OG0001812	Associated with various cellular activities		OG0000767	Forms part of the ribosomal stalk which helps the ribosome interact with GTP-bound translation factors		OG0002024	Protein of unknown function	OG0002535	Protein of unknown function		OG0000080	Uncharacterised protein family (UPF0175)		OG0008089	Protein of unknown function	OG0000375	protein (some members contain a von Willebrand factor type A (vWA) domain)
OG0000478	Possesses two activities a DNA synthesis (polymerase) and an exonucleolytic activity that degrades single-stranded DNA in the 3'- to 5'-direction. Has a template-primer preference which is characteristic of a replicative DNA polymerase		OG0001756	TIGRFAM hydrogenase expression formation protein HypD	OG0001276	Family of unknown function (DUF5350)		OG0000191	PFAM Thioredoxin		OG0002575	FxsA cytoplasmic membrane protein	OG0001059	Belongs to the sodium solute symporter (SSF) (TC 2.A.21) family		OG0000577	TIGRFAM ribosomal protein L30P		OG0004773	Protein of unknown function	OG0001268	SMART Elongator protein 3 MiaB NifB		OG0000669	eIF-2 functions in the early steps of protein synthesis by forming a ternary complex with GTP and initiator tRNA		OG0002582	COG3278 Cbb3-type cytochrome oxidase, subunit 1	OG0000071	B12 binding domain		OG0000081	Formylmethanofuran dehydrogenase, subunit B		OG0003332	PFAM Transposase DDE domain	OG0000493	Belongs to the class-III pyridoxal-phosphate-dependent aminotransferase family. HemL subfamily
OG0000577	TIGRFAM ribosomal protein L30P		OG0002600	Protein of unknown function	OG0001899	PFAM ATPase, BadF BadG BcrA BcrD type		OG0000547	aspartate ornithine carbamoyltransferase, carbamoyl-P binding domain		OG0003579	Uridine phosphorylase	OG0001407	AAA domain		OG0000637	One of the primary rRNA binding proteins, it binds specifically to the 5'-end of 16S ribosomal RNA		OG0002176	The glycine cleavage system catalyzes the degradation of glycine. The H protein shuttles the methylamine group of glycine from the P protein to the T protein	OG0001768	Flavodoxin		OG0000759	TIGRFAM riboflavin synthase		OG0001278	Protein of unknown function	OG0001808	ATP-grasp domain		OG0000082	Aldehyde ferredoxin		OG0005697	CDP-alcohol phosphatidyltransferase	OG0000544	Involved in the biosynthesis of isoprenoids. Catalyzes the 1,3-allylic rearrangement of the homoallylic substrate isopentenyl (IPP) to its allylic isomer, dimethylallyl diphosphate (DMAPP)
OG0000613	With S4 and S12 plays an important role in translational accuracy		OG0002275	Protein of unknown function	OG0002784	-		OG0000225	Protein of unknown function		OG0002127	queuosine biosynthetic process	OG0003383	Methyltransferase type 11		OG0000671	SMART Peptidase A22, presenilin signal peptide		OG0001899	PFAM ATPase, BadF BadG BcrA BcrD type	OG0002717	Protein of unknown function		OG0000304	Is required not only for elongation of protein synthesis but also for the initiation of all mRNA translation through initiator tRNA(fMet) aminoacylation		OG0005347	-	OG0001665	Acetyltransferase (GNAT) domain		OG0000083	Molybdenum cofactor synthesis domain protein		OG0003610	Tetratricopeptide repeat	OG0001268	SMART Elongator protein 3 MiaB NifB
OG0000309	Part of a complex that catalyzes the reversible cleavage of acetyl-CoA, allowing		OG0002762	Protein of unknown function	OG0000821	PFAM nucleic acid binding, OB-fold, tRNA helicase-type		OG0000250	ATP binding to DnaK triggers the release of the substrate protein, thus completing the reaction cycle. Several rounds of ATP-dependent interactions between DnaJ, DnaK and GrpE are required for fully efficient folding. Also involved, together with DnaK and GrpE, in the DNA replication of plasmids through activation of initiation proteins		OG0002791	Protein of unknown function	OG0002273	Phage plasmid primase, P4		OG0000712	Belongs to the universal ribosomal protein uL29 family		OG0000395	Protein of unknown function	OG0000758	HxlR-like helix-turn-helix		OG0000540	Uncharacterized protein conserved in archaea (DUF2112)		OG0002995	Transcriptional regulator	OG0002592	Uracil DNA glycosylase superfamily		OG0000084	4Fe-4S dicluster domain		OG0003520	Protein of unknown function	OG0000758	HxlR-like helix-turn-helix
OG0000567	Activates the tRNA-splicing ligase complex by facilitating the enzymatic turnover of catalytic subunit RtcB. Acts by promoting the guanylylation of RtcB, a key intermediate step in tRNA ligation. Can also alter the NTP specificity of RtcB such that ATP, dGTP or ITP is used efficiently		OG0003425	Protein of unknown function	OG0001631	Citrate transporter		OG0000632	Belongs to the snRNP Sm proteins family		OG0002019	Protein of unknown function	OG0000223	Flagellin is the subunit protein which polymerizes to form the filaments of archaeal flagella		OG0000634	Catalyzes the ATP-dependent amination of UTP to CTP with either L-glutamine or ammonia as the source of nitrogen. Regulates intracellular CTP levels through interactions with the four ribonucleotide triphosphates		OG0001244	Protein of unknown function	OG0001866	Protein of unknown function (DUF1284)		OG0000104	Belongs to the FPP GGPP synthase family		OG0000322	Protein of unknown function	OG0002225	Protein of unknown function		OG0000085	Ferrous iron transport B domain protein		OG0004481	light absorption	OG0001866	Protein of unknown function (DUF1284)
OG0000111	ABC transporter, substrate-binding protein, aliphatic		OG0003279	Catalyzes the reductive methylation of 2'-deoxyuridine- 5'-monophosphate (dUMP) to 2'-deoxythymidine-5'-monophosphate (dTMP) while utilizing 5,10-methylenetetrahydrofolate (mTHF) as the methyl donor, and NADPH and FADH(2) as the reductant	OG0005612	Protein of unknown function		OG0000535	Produces ATP from ADP in the presence of a proton gradient across the membrane		OG0001096	PFAM Biotin lipoate A B protein ligase	OG0002220	Putative ATP-dependant zinc protease		OG0000779	60S ribosomal protein		OG0002065	UMP catabolic process	OG0001878	Haloacid dehalogenase-like hydrolase		OG0000044	B12 binding domain		OG0001697	Belongs to the thiolase family	OG0001388	Protein of unknown function		OG0000086	Transcriptional regulator, TrmB		OG0001719	Prokaryotic cytochrome b/b6	OG0000602	PFAM AIR synthase related protein
OG0000175	Zinc phosphodiesterase, which displays some tRNA 3'- processing endonuclease activity. Probably involved in tRNA maturation, by removing a 3'-trailer from precursor tRNA		OG0007832	Protein of unknown function	OG0001094	Belongs to the UPF0212 family		OG0000448	Belongs to the IlvD Edd family		OG0003774	-	OG0001620	DNA-binding transcription factor activity		OG0000680	PFAM Phosphomethylpyrimidine kinase type-1		OG0001820	Protein of unknown function	OG0002098	MazG nucleotide pyrophosphohydrolase domain		OG0000769	Binds to 23S rRNA. Forms part of two intersubunit bridges in the 70S ribosome		OG0002094	PFAM Xylose isomerase domain protein TIM barrel	OG0001972	Glycosyl hydrolase family 57		OG0000087	Essential cell division protein that forms a contractile ring structure (Z ring) at the future cell division site. The regulation of the ring assembly controls the timing and the location of cell division. One of the functions of the FtsZ ring is to recruit other cell division proteins to the septum to produce a new cell wall between the dividing cells. Binds GTP and shows GTPase activity		OG0009852	Protein of unknown function	OG0002098	MazG nucleotide pyrophosphohydrolase domain
OG0000511	This protein is one of the early assembly proteins of the 50S ribosomal subunit, although it is not seen to bind rRNA by itself. It is important during the early stages of 50S assembly		OG0002356	Catalyzes the covalent attachment of the prokaryotic ubiquitin-like protein modifier Pup to the proteasomal substrate proteins, thereby targeting them for proteasomal degradation. This tagging system is termed pupylation. The ligation reaction involves the side-chain carboxylate of the C-terminal glutamate of Pup and the side-chain amino group of a substrate lysine	OG0000967	Belongs to the purine pyrimidine phosphoribosyltransferase family		OG0000453	Belongs to the V-ATPase proteolipid subunit family		OG0002212	amino acid activation for nonribosomal peptide biosynthetic process	OG0001565	Protein of unknown function (DUF1538)		OG0000596	Protein S19 forms a complex with S13 that binds strongly to the 16S ribosomal RNA		OG0001223	Higher Eukarytoes and Prokaryotes Nucleotide-binding domain	OG0001735	Sulfate transporter antisigma-factor antagonist STAS		OG0000032	COG0589 Universal stress protein UspA and related nucleotide-binding		OG0000115	Uncharacterised protein family (UPF0175)	OG0002178	Protein of unknown function		OG0000089	Protein of unknown function		OG0004132	Protein of unknown function	OG0000722	Tetrapolymerization of the monopyrrole PBG into the hydroxymethylbilane pre-uroporphyrinogen in several discrete steps
OG0000626	Belongs to the universal ribosomal protein uS9 family		OG0003030	Protein of unknown function	OG0002464	Double zinc ribbon		OG0000915	An RNase that has 5'-3' exonuclease activity. May be involved in RNA degradation		OG0002126	D-fructose-1,6-bisphosphate 1-phosphohydrolase class 1	OG0001939	Formaldehyde-activating enzyme (Fae)		OG0000564	One of the primary rRNA binding proteins. Required for association of the 30S and 50S subunits to form the 70S ribosome, for tRNA binding and peptide bond formation. It has been suggested to have peptidyltransferase activity		OG0002784	-	OG0001437	PFAM metal-dependent phosphohydrolase, HD sub domain		OG0000640	Catalyzes two steps in the biosynthesis of coenzyme A. In the first step cysteine is conjugated to 4'-phosphopantothenate to form 4-phosphopantothenoylcysteine, in the latter compound is decarboxylated to form 4'-phosphopantotheine		OG0001932	ABC-2 family transporter protein	OG0001583	Uncharacterized protein conserved in archaea (DUF2209)		OG0000090	KR domain		OG0002564	zinc finger	OG0002355	Transglutaminase-like superfamily
OG0000497	PFAM triphosphoribosyl-dephospho-CoA protein		OG0002414	Alpha mannosidase, middle domain	OG0001170	Domain of unknown function		OG0000055	PFAM Cysteine-rich small domain		OG0003318	-	OG0001869	-		OG0000455	Catalyzes the NADPH-dependent reduction of N-acetyl-5- glutamyl phosphate to yield N-acetyl-L-glutamate 5-semialdehyde		OG0002022	Protein of unknown function	OG0002355	Transglutaminase-like superfamily		OG0000437	Coenzyme F420-dependent N5,N10-methylene tetrahydromethanopterin reductase and related flavin-dependent oxidoreductases		OG0002647	Protein of unknown function	OG0000023	PQQ enzyme repeat		OG0000091	nitrogen fixation		OG0002770	Protein of unknown function	OG0000399	Catalyzes the methyl esterification of L-isoaspartyl residues in peptides and proteins that result from spontaneous decomposition of normal L-aspartyl and L-asparaginyl residues. It plays a role in the repair and or degradation of damaged proteins
OG0000557	Belongs to the UPF0288 family		OG0002948	Radical SAM domain protein	OG0001676	transcriptional regulators containing the CopG Arc MetJ DNA-binding domain		OG0000093	Acts as a processive, ATP-dependent zinc metallopeptidase for both cytoplasmic and membrane proteins. Plays a role in the quality control of integral membrane proteins		OG0001900	Is also involved in protein lipoylation via its role as an octanoyl lipoyl carrier protein intermediate	OG0003136	Pyridoxamine 5'-phosphate oxidase		OG0000056	Cysteine-rich domain		OG0000096	type II restriction enzyme, methylase	OG0001834	Protein of unknown function		OG0000781	Phosphatidylserine decarboxylase related protein		OG0000849	Protein of unknown function	OG0001313	Uracil DNA glycosylase superfamily		OG0000092	Protein of unknown function		OG0001986	nucleotidyltransferase activity	OG0001332	Protein of unknown function
OG0000278	Involved in the catabolism of quinolinic acid (QA)		OG0002747	PFAM Xylose isomerase domain protein TIM barrel	OG0001037	Involved in pre-rRNA and tRNA processing. Utilizes the methyl donor S-adenosyl-L-methionine to catalyze the site-specific 2'-hydroxyl methylation of ribose moieties in rRNA and tRNA. Site specificity is provided by a guide RNA that base pairs with the substrate. Methylation occurs at a characteristic distance from the sequence involved in base pairing with the guide RNA		OG0000175	Zinc phosphodiesterase, which displays some tRNA 3'- processing endonuclease activity. Probably involved in tRNA maturation, by removing a 3'-trailer from precursor tRNA		OG0002173	Protein of unknown function	OG0001909	phosphoribosyl-ATP pyrophosphohydrolase		OG0000140	Belongs to the CDP-alcohol phosphatidyltransferase class-I family		OG0001967	Proline dehydrogenase	OG0002384	Protein of unknown function (DUF1524)		OG0000588	Helix-turn-helix domain protein		OG0004941	Protein of unknown function	OG0001765	methyltransferase		OG0000094	COG3547 Transposase and inactivated derivatives		OG0010556	Protein of unknown function	OG0000445	Function in general translation initiation by promoting the binding of the formylmethionine-tRNA to ribosomes. Seems to function along with eIF-2
OG0000558	Specifically catalyzes the NAD or NADP-dependent dehydrogenation of L-aspartate to iminoaspartate		OG0002471	Protein of unknown function	OG0000938	permease		OG0000218	Carbamoyl-phosphate synthetase large chain, oligomerisation		OG0003212	Protein of unknown function	OG0003535	Protein of unknown function		OG0000169	PFAM binding-protein-dependent transport systems inner membrane component		OG0001840	Glycosyl transferases group 1	OG0001332	Protein of unknown function		OG0000308	KH, type 1, domain		OG0002334	Protein of unknown function	OG0002266	4Fe-4S single cluster domain of Ferredoxin I		OG0000095	CoA binding domain		OG0010794	Histidine kinase-, DNA gyrase B-, and HSP90-like ATPase	OG0001038	Protein of unknown function
OG0000143	Belongs to the peptidase M48B family		OG0002667	Pup-ligase protein	OG0004402	Protein of unknown function		OG0000358	amino acids such as valine, to avoid such errors it has two additional distinct tRNA(Ile)-dependent editing activities. One activity is designated as 'pretransfer' editing and involves the hydrolysis of activated Val-AMP. The other activity is designated 'posttransfer' editing and involves deacylation of mischarged Val-tRNA(Ile)		OG0002452	Protein of unknown function	OG0001262	PFAM transcriptional regulator PadR family protein		OG0000211	PFAM Xylose isomerase domain protein TIM barrel		OG0001677	Uncharacterized protein conserved in archaea (DUF2193)	OG0001459	-		OG0000623	DNA-dependent RNA polymerase catalyzes the transcription of DNA into RNA using the four ribonucleoside triphosphates as substrates		OG0001741	Uncharacterised protein family (UPF0175)	OG0001322	Thioredoxin		OG0000096	type II restriction enzyme, methylase		OG0002637	-	OG0000865	PFAM regulatory protein, ArsR
OG0000161	COG1361 S-layer domain		OG0002752	Protein of unknown function	OG0001415	PFAM Cupin 2, conserved barrel domain protein		OG0000473	A type II topoisomerase that negatively supercoils closed circular double-stranded (ds) DNA in an ATP-dependent manner to modulate DNA topology and maintain chromosomes in an underwound state. Negative supercoiling favors strand separation, and DNA replication, transcription, recombination and repair, all of which involve strand separation. Also able to catalyze the interconversion of other topol…		OG0003606	Protein of unknown function	OG0002060	Dipeptidase		OG0000170	TIGRFAM archaeoflavoprotein AfpA		OG0000284	nucleic acid-binding protein, contains PIN domain	OG0001999	type II restriction enzyme, methylase		OG0000110	Catalyzes the radical-mediated transfer of the hydroxybenzyl group from 4-hydroxyphenylpyruvate (HPP) to 5-amino- 6-ribitylamino-2,4(1H,3H)-pyrimidinedione to form 7,8-didemethyl- 8-hydroxy-5-deazariboflavin (FO)		OG0002404	Protein of unknown function	OG0001531	PFAM Thioesterase superfamily		OG0000097	Bacterial extracellular solute-binding proteins, family 5 Middle		OG0002302	UbiA prenyltransferase family	OG0000519	Belongs to the MEMO1 family
OG0000695	Peptidase C26		OG0001335	Ribosomal RNA methyltransferase RrmJ FtsJ	OG0005372	Protein of unknown function		OG0000519	Belongs to the MEMO1 family		OG0002271	Protein of unknown function	OG0001687	Type III restriction		OG0000613	With S4 and S12 plays an important role in translational accuracy		OG0001782	Protein of unknown function	OG0001607	-		OG0000601	May be involved in maturation of the 30S ribosomal subunit		OG0002338	KilA-N	OG0002257	-		OG0000099	Protein of unknown function DUF86		OG0001115	Protein of unknown function	OG0000278	Involved in the catabolism of quinolinic acid (QA)
OG0000578	Part of a heterotetrameric complex that catalyzes the two-step biosynthesis of anthranilate, an intermediate in the biosynthesis of L-tryptophan. In the first step, the glutamine- binding beta subunit (TrpG) of anthranilate synthase (AS) provides the glutamine amidotransferase activity which generates ammonia as a substrate that, along with chorismate, is used in the second step, catalyzed by the…		OG0002277	4Fe-4S single cluster domain	OG0001303	Belongs to the LDH MDH superfamily. LDH family		OG0000693	Functions by promoting the formation of the first peptide bond		OG0003090	Transposase DDE domain	OG0002004	Catalyzes the phosphorylation of the hydroxyl group of 4-methyl-5-beta-hydroxyethylthiazole (THZ)		OG0000055	PFAM Cysteine-rich small domain		OG0000080	Uncharacterised protein family (UPF0175)	OG0001943	Catalyzes the phosphorylation of fructose 6-phosphate to fructose 1,6-bisphosphate using ADP as the phosphate donor		OG0000147	Phosphoglucomutase/phosphomannomutase, alpha/beta/alpha domain III		OG0004581	Protein of unknown function	OG0001753	DNA polymerase type-B family		OG0000100	nucleic acid-binding protein contains PIN domain		OG0003797	Protein of unknown function	OG0002187	Nicotinic acid phosphoribosyltransferase
OG0000317	GMP synthase C terminal domain		OG0001681	TIGRFAM DNA helicase	OG0004595	Belongs to the TCP-1 chaperonin family		OG0000641	Belongs to the PDCD5 family		OG0001887	Phosphohydrolase-associated domain	OG0000877	Protein of unknown function		OG0000358	amino acids such as valine, to avoid such errors it has two additional distinct tRNA(Ile)-dependent editing activities. One activity is designated as 'pretransfer' editing and involves the hydrolysis of activated Val-AMP. The other activity is designated 'posttransfer' editing and involves deacylation of mischarged Val-tRNA(Ile)		OG0003347	-	OG0000271	HD domain		OG0000230	PAC2 family		OG0001106	-	OG0001398	GPR1 FUN34 yaaH family		OG0000101	Cobalt uptake substrate-specific transmembrane region		OG0004486	Protein of unknown function	OG0000176	-
OG0000537	Bifunctional enzyme that catalyzes the epimerization of the S- and R-forms of NAD(P)HX and the dehydration of the S-form of NAD(P)HX at the expense of ADP, which is converted to AMP. This allows the repair of both epimers of NAD(P)HX, a damaged form of NAD(P)H that is a result of enzymatic or heat-dependent hydration		OG0001881	Protein of unknown function	OG0001013	PFAM elongation factor Tu domain 2		OG0000418	ATPases associated with a variety of cellular activities		OG0004249	Protein of unknown function	OG0002074	PFAM Phosphatidic acid phosphatase type 2 haloperoxidase		OG0000175	Zinc phosphodiesterase, which displays some tRNA 3'- processing endonuclease activity. Probably involved in tRNA maturation, by removing a 3'-trailer from precursor tRNA		OG0001472	COG0559 Branched-chain amino acid ABC-type transport system, permease components	OG0001186	protein conserved in archaea		OG0000360	SAICAR synthetase		OG0002583	4Fe-4S single cluster domain	OG0001445	-		OG0000103	PFAM molydopterin dinucleotide-binding region		OG0004200	Protein of unknown function	OG0001387	Belongs to the class-I aminoacyl-tRNA synthetase family
OG0000645	PFAM RNA polymerase Rpb4		OG0003721	Protein of unknown function	OG0001214	PFAM Adenylate cyclase		OG0000581	One of the primary rRNA binding proteins, it binds directly to 16S rRNA where it nucleates assembly of the body of the 30S subunit		OG0004012	Protein of unknown function	OG0000397	SRP54-type protein, GTPase domain		OG0000218	Carbamoyl-phosphate synthetase large chain, oligomerisation		OG0002633	Protein of unknown function	OG0002187	Nicotinic acid phosphoribosyltransferase		OG0000056	Cysteine-rich domain		OG0003233	Polysulphide reductase, NrfD	OG0002409	Tetratricopeptide repeat		OG0000104	Belongs to the FPP GGPP synthase family		OG0002791	Protein of unknown function	OG0001494	Beta-Ig-H3 fasciclin
OG0000531	May play a key role in the regulation of the intracellular concentration of adenosylhomocysteine		OG0002939	C-terminal four TMM region of protein-O-mannosyltransferase	OG0001490	PFAM Pyruvate ferredoxin flavodoxin oxidoreductase		OG0000582	Located on the platform of the 30S subunit		OG0002616	probably involved in cell wall	OG0001896	-		OG0000093	Acts as a processive, ATP-dependent zinc metallopeptidase for both cytoplasmic and membrane proteins. Plays a role in the quality control of integral membrane proteins		OG0001715	-	OG0001024	This protein is involved in the repair of mismatches in DNA. It is required for dam-dependent methyl-directed DNA mismatch repair. May act as a molecular matchmaker , a protein that promotes the formation of a stable complex between two or more DNA-binding proteins in an ATP-dependent manner without itself being part of a final effector complex		OG0000515	Belongs to the ATCase OTCase family		OG0002157	STAS domain	OG0002036	Protein of unknown function (DUF1059)		OG0000105	Methyl-accepting chemotaxis-like domains (chemotaxis sensory transducer).		OG0006277	Protein of unknown function	OG0001605	Protein of unknown function
OG0000533	Aspartyl-tRNA synthetase with relaxed tRNA specificity since it is able to aspartylate not only its cognate tRNA(Asp) but also tRNA(Asn). Reaction proceeds in two steps L-aspartate is first activated by ATP to form Asp-AMP and then transferred to the acceptor end of tRNA(Asp Asn)		OG0003412	Protein of unknown function	OG0001113	NADH-ubiquinone/plastoquinone oxidoreductase, chain 3		OG0000617	Located at the top of the head of the 30S subunit, it contacts several helices of the 16S rRNA. In the 70S ribosome it contacts the 23S rRNA (bridge B1a) and protein L5 of the 50S subunit (bridge B1b), connecting the 2 subunits		OG0001448	Nuclease that resolves Holliday junction intermediates in genetic recombination. Cleaves the cruciform structure in supercoiled DNA by nicking to strands with the same polarity at sites symmetrically opposed at the junction in the homologous arms and leaves a 5'-terminal phosphate and a 3'-terminal hydroxyl group	OG0002222	Maf-like protein		OG0000492	PFAM aspartate glutamate uridylate kinase		OG0001481	TIGRFAM arsenite-activated ATPase ArsA	OG0001387	Belongs to the class-I aminoacyl-tRNA synthetase family		OG0000468	PFAM AIR synthase related protein		OG0001761	PFAM Aspartate glutamate uridylate kinase	OG0001490	PFAM Pyruvate ferredoxin flavodoxin oxidoreductase		OG0000107	Catalyzes the isomerization between 2-isopropylmalate and 3-isopropylmalate, via the formation of 2-isopropylmaleate		OG0002019	Protein of unknown function	OG0001587	Uncharacterised protein family (UPF0014)
OG0000455	Catalyzes the NADPH-dependent reduction of N-acetyl-5- glutamyl phosphate to yield N-acetyl-L-glutamate 5-semialdehyde		OG0006845	Protein of unknown function	OG0002030	-		OG0000120	TIGRFAM ribosomal-protein-alanine acetyltransferase		OG0002313	-	OG0001849	NAD(P)H dehydrogenase (quinone) activity		OG0000693	Functions by promoting the formation of the first peptide bond		OG0002328	Protein of unknown function	OG0002035	-		OG0000763	Component of the proteasome core, a large protease complex with broad specificity involved in protein degradation		OG0002885	EamA-like transporter family	OG0001811	LexA-binding, inner membrane-associated putative hydrolase		OG0000109	TIGRFAM cobalt ABC transporter, inner membrane subunit CbiQ		OG0001096	PFAM Biotin lipoate A B protein ligase	OG0002309	Protein of unknown function
OG0000551	Protein of unknown function (DUF655)		OG0000144	Protein of unknown function	OG0001058	PFAM CBS domain containing protein		OG0000487	Produces ATP from ADP in the presence of a proton gradient across the membrane		OG0002085	protein conserved in archaea	OG0001310	methyltransferase activity		OG0000713	One of the primary rRNA binding proteins, it binds directly to 16S rRNA central domain where it helps coordinate assembly of the platform of the 30S subunit		OG0001433	SMART Elongator protein 3 MiaB NifB	OG0001945	Uncharacterized protein conserved in archaea (DUF2110)		OG0000517	Large family of predicted nucleotide-binding domains		OG0002895	DsrE/DsrF-like family	OG0001696	-		OG0000110	Catalyzes the radical-mediated transfer of the hydroxybenzyl group from 4-hydroxyphenylpyruvate (HPP) to 5-amino- 6-ribitylamino-2,4(1H,3H)-pyrimidinedione to form 7,8-didemethyl- 8-hydroxy-5-deazariboflavin (FO)		OG0001955	-	OG0000733	TIGRFAM argininosuccinate lyase
OG0000764	The beta subunit is responsible for the synthesis of L- tryptophan from indole and L-serine		OG0002932	Protein of unknown function (DUF357)	OG0000979	COG0467 RecA-superfamily ATPases implicated in signal transduction		OG0000676	Involved in allosteric regulation of aspartate carbamoyltransferase		OG0002024	Protein of unknown function	OG0001301	PFAM Methyltransferase type 11		OG0000585	Belongs to the eukaryotic ribosomal protein eS4 family		OG0002076	Protein of unknown function (DUF499)	OG0001494	Beta-Ig-H3 fasciclin		OG0000139	sequence-specific DNA binding		OG0001727	Protein of unknown function	OG0001411	-		OG0000111	ABC transporter, substrate-binding protein, aliphatic		OG0003774	-	OG0000155	PFAM Glycosyl transferase family 2
OG0000121	PFAM phosphoesterase, RecJ domain protein		OG0001976	Metallo-beta-lactamase superfamily	OG0000959	Protein of unknown function (DUF2551)		OG0000492	PFAM aspartate glutamate uridylate kinase		OG0001860	Protein of unknown function	OG0001977	Protein of unknown function		OG0000728	Belongs to the eukaryotic ribosomal protein eS1 family		OG0002051	Responsible for removing an oxidatively damaged form of guanine (7,8-dihydro-8-oxoguanine 7-oxoG) from DNA. Also nicks DNA at apurinic apyrimidinic sites (AP sites)	OG0002130	Family of unknown function (DUF5320)		OG0000024	SMART Elongator protein 3 MiaB NifB		OG0001595	Catalyzes the conversion of cyclic dehypoxanthine futalosine (cyclic DHFL) into 1,4-dihydroxy-6-naphthoate, a step in the biosynthesis of menaquinone (MK, vitamin K2)	OG0001534	nickel cation binding		OG0000113	Thiamine pyrophosphate enzyme, central domain		OG0005696	Aminotransferase class I and II	OG0000719	Belongs to the acetylglutamate kinase family. ArgB subfamily
OG0000007	AAA domain, putative AbiEii toxin, Type IV TA system		OG0001151	Belongs to the HMG-CoA reductase family	OG0001008	chorismate mutase		OG0000880	Could be responsible for synthesis of pseudouridine from uracil-55 in the psi GC loop of transfer RNAs		OG0002094	PFAM Xylose isomerase domain protein TIM barrel	OG0001248	4Fe-4S ferredoxin iron-sulfur binding domain protein		OG0000572	Catalytic subunit of DNA primase, an RNA polymerase that catalyzes the synthesis of short RNA molecules used as primers for DNA polymerase during DNA replication. The small subunit contains the primase catalytic core and has DNA synthesis activity on its own. Binding to the large subunit stabilizes and modulates the activity, increasing the rate of DNA synthesis while decreasing the length of the…		OG0002462	Protein of unknown function	OG0001605	Protein of unknown function		OG0000539	Catalyzes the condensation of (S)-aspartate-beta- semialdehyde (S)-ASA and pyruvate to 4-hydroxy- tetrahydrodipicolinate (HTPA)		OG0000395	Protein of unknown function	OG0001944	Condenses 4-methyl-5-(beta-hydroxyethyl)thiazole monophosphate (THZ-P) and 2-methyl-4-amino-5-hydroxymethyl pyrimidine pyrophosphate (HMP-PP) to form thiamine monophosphate (TMP)		OG0000115	Uncharacterised protein family (UPF0175)		OG0003976	Protein of unknown function	OG0003383	Methyltransferase type 11
OG0000024	SMART Elongator protein 3 MiaB NifB		OG0002493	PFAM GCN5-related N-acetyltransferase	OG0001282	PFAM amine oxidase		OG0000544	Involved in the biosynthesis of isoprenoids. Catalyzes the 1,3-allylic rearrangement of the homoallylic substrate isopentenyl (IPP) to its allylic isomer, dimethylallyl diphosphate (DMAPP)		OG0001734	Type III restriction enzyme, res subunit	OG0001066	Rubrerythrin		OG0000491	Guanylyltransferase that catalyzes the activation of 2- phospho-L-lactate (LP) as (2S)-lactyl-2-diphospho-5'-guanosine (LPPG), via the condensation of LP with GTP. Is involved in the biosynthesis of coenzyme F420, a hydride carrier cofactor		OG0000162	PFAM methyl-viologen-reducing hydrogenase delta subunit	OG0001618	Pfam:DUF258		OG0000808	Binds directly to 23S rRNA. Probably involved in E site tRNA release		OG0003514	Protein of unknown function	OG0002822	Protein of unknown function		OG0000116	Catalyzes the ATP-dependent amidation of the two carboxylate groups at positions a and c of cobyrinate, using either L-glutamine or ammonia as the nitrogen source. Involved in the biosynthesis of the unique nickel-containing tetrapyrrole coenzyme F430, the prosthetic group of methyl-coenzyme M reductase (MCR), which plays a key role in methanogenesis and anaerobic methane oxidation. Catalyzes the…		OG0004396	-	OG0001000	Catalyzes the condensation of 4-aminobenzoate (pABA) with 5-phospho-alpha-D-ribose 1-diphosphate (PRPP) to produce beta-ribofuranosylaminobenzene 5'-phosphate (beta-RFA-P)
OG0000232	Pyruvate ferredoxin/flavodoxin oxidoreductase		OG0002237	PFAM FAD-dependent pyridine nucleotide-disulphide oxidoreductase	OG0002580	Electron transfer flavoprotein domain		OG0000723	Catalyzes the phosphorylation of (R)-mevalonate (MVA) to (R)-mevalonate 5-phosphate (MVAP). Functions in the mevalonate (MVA) pathway leading to isopentenyl diphosphate (IPP), a key precursor for the biosynthesis of isoprenoid compounds such as archaeal membrane lipids		OG0002386	Succinyl-CoA synthetase functions in the citric acid cycle (TCA), coupling the hydrolysis of succinyl-CoA to the synthesis of either ATP or GTP and thus represents the only step of substrate-level phosphorylation in the TCA. The beta subunit provides nucleotide specificity of the enzyme and binds the substrate succinate, while the binding sites for coenzyme A and phosphate are found in the alpha …	OG0001339	phosphoribosyltransferase		OG0000587	PFAM peptidase M50		OG0003486	Belongs to the glycosyl hydrolase 35 family	OG0001587	Uncharacterised protein family (UPF0014)		OG0000798	Forms part of the ribosomal stalk, playing a central role in the interaction of the ribosome with GTP-bound translation factors		OG0001820	Protein of unknown function	OG0002062	PFAM Endonuclease Exonuclease phosphatase		OG0000117	Domain of unknown function (DUF3387)		OG0004798	Protein of unknown function	OG0002273	Phage plasmid primase, P4
OG0000541	Catalyzes the sequential condensation of isopentenyl diphosphate (IPP) with geranylgeranyl diphosphate (GGPP) to yield (2Z,6Z,10Z,14Z,18Z,22Z,26Z,30E,34E,38E)-undecaprenyl diphosphate (tritrans,heptacis-UPP). It is probably the precursor of glycosyl carrier lipids		OG0003564	Protein of unknown function	OG0000337	PFAM 4Fe-4S ferredoxin, iron-sulfur binding domain protein		OG0000421	Plays a role in the regulation of phosphate uptake		OG0000115	Uncharacterised protein family (UPF0175)	OG0001610	PFAM polysaccharide biosynthesis protein		OG0000027	PFAM Glycosyl transferase family 2		OG0002148	-	OG0001202	PFAM Xylose isomerase domain protein TIM barrel		OG0000041	-		OG0001223	Higher Eukarytoes and Prokaryotes Nucleotide-binding domain	OG0001340	-		OG0000118	Protein of unknown function		OG0010378	-	OG0000268	DEAD DEAH box helicase domain protein
OG0000582	Located on the platform of the 30S subunit		OG0003401	Protein of unknown function	OG0000927	Important for reducing fluoride concentration in the cell, thus reducing its toxicity		OG0000669	eIF-2 functions in the early steps of protein synthesis by forming a ternary complex with GTP and initiator tRNA		OG0003084	TPM domain	OG0001865	DEAD DEAH box helicase		OG0000615	binds to the 23S rRNA		OG0001670	Protein of unknown function	OG0002309	Protein of unknown function		OG0000121	PFAM phosphoesterase, RecJ domain protein		OG0002458	UbiA prenyltransferase family	OG0001913	PFAM Radical SAM		OG0000119	PFAM Oligosaccharyl transferase STT3 subunit		OG0002173	Protein of unknown function	OG0000536	Acetolactate synthase, small subunit
OG0000126	Catalyzes a transaldol reaction between 6-deoxy-5- ketofructose 1-phosphate (DKFP) and L-aspartate semialdehyde (ASA) with an elimination of hydroxypyruvaldehyde phosphate to yield 2- amino-3,7-dideoxy-D-threo-hept-6-ulosonate (ADH). Plays a key role in an alternative pathway of the biosynthesis of 3-dehydroquinate (DHQ), which is involved in the canonical pathway for the biosynthesis of aromatic…		OG0006855	Catalyzes the formation of N(4)-acetylcytidine (ac(4)C) at the wobble position of tRNA(Met), by using acetyl-CoA as an acetyl donor and ATP (or GTP)	OG0004282	hydrolase of the alpha beta		OG0000619	Belongs to the eukaryotic ribosomal protein eL31 family		OG0002259	Protein of unknown function	OG0001533	Acetyltransferase (GNAT) family		OG0000760	Located at the polypeptide exit tunnel on the outside of the subunit		OG0002287	-	OG0001773	Aconitase C-terminal domain		OG0000580	Catalyzes the reversible phosphorylation of UMP to UDP		OG0002718	-	OG0001538	GTPase that associates with the 50S ribosomal subunit and may have a role during protein synthesis or ribosome biogenesis		OG0000120	TIGRFAM ribosomal-protein-alanine acetyltransferase		OG0010798	Protein of unknown function	OG0000693	Functions by promoting the formation of the first peptide bond
OG0000464	Part of the phosphoribosylformylglycinamidine synthase complex involved in the purines biosynthetic pathway. Catalyzes the ATP-dependent conversion of formylglycinamide ribonucleotide (FGAR) and glutamine to yield formylglycinamidine ribonucleotide (FGAM) and glutamate. The FGAM synthase complex is composed of three subunits. PurQ produces an ammonia molecule by converting glutamine to glutamate.…		OG0003292	Nucleic acid binding	OG0001654	Archaeal flagellar protein F		OG0000548	KH domain protein		OG0006323	Protein of unknown function	OG0001751	Protein of unknown function		OG0000333	4Fe-4S dicluster domain		OG0001242	Protein of unknown function	OG0001792	Protein of unknown function		OG0000800	Belongs to the eukaryotic ribosomal protein eS17 family		OG0002393	Transcriptional regulator	OG0001091	Predicted transporter (DUF2162)		OG0000123	Domain of unknown function DUF11		OG0008588	Protein of unknown function	OG0000121	PFAM phosphoesterase, RecJ domain protein
OG0000360	SAICAR synthetase		OG0003939	-	OG0001232	PEP-utilising enzyme, TIM barrel domain		OG0000522	Structure-specific nuclease with 5'-flap endonuclease and 5'-3' exonuclease activities involved in DNA replication and repair. During DNA replication, cleaves the 5'-overhanging flap structure that is generated by displacement synthesis when DNA polymerase encounters the 5'-end of a downstream Okazaki fragment. Binds the unpaired 3'-DNA end and kinks the DNA to facilitate 5' cleavage specificity.…		OG0003762	Protein of unknown function	OG0002185	-		OG0000444	Allows the formation of correctly charged Gln-tRNA(Gln) through the transamidation of misacylated Glu-tRNA(Gln) in organisms which lack glutaminyl-tRNA synthetase. The reaction takes place in the presence of glutamine and ATP through an activated gamma-phospho-Glu-tRNA(Gln). The GatDE system is specific for glutamate and does not act on aspartate		OG0001375	Mn2 dependent serine threonine protein kinase	OG0001059	Belongs to the sodium solute symporter (SSF) (TC 2.A.21) family		OG0000628	Catalyzes the attachment of threonine to tRNA(Thr) in a two-step reaction L-threonine is first activated by ATP to form Thr-AMP and then transferred to the acceptor end of tRNA(Thr)		OG0001420	Lysylphosphatidylglycerol synthase TM region	OG0001470	Phage integrase family		OG0000124	DNA-dependent RNA polymerase catalyzes the transcription of DNA into RNA using the four ribonucleoside triphosphates as substrates		OG0002115	DNA modification repair radical SAM protein	OG0001427	PFAM pyruvate flavodoxin ferredoxin oxidoreductase domain protein
OG0000093	Acts as a processive, ATP-dependent zinc metallopeptidase for both cytoplasmic and membrane proteins. Plays a role in the quality control of integral membrane proteins		OG0002008	alcohol dehydrogenase	OG0001367	Pyruvate kinase, alpha/beta domain		OG0000558	Specifically catalyzes the NAD or NADP-dependent dehydrogenation of L-aspartate to iminoaspartate		OG0001741	Uncharacterised protein family (UPF0175)	OG0002660	Protein of unknown function		OG0000549	Belongs to the metallo-dependent hydrolases superfamily. DHOase family. Class I DHOase subfamily		OG0002143	Protein of unknown function	OG0001407	AAA domain		OG0000403	PFAM peptidase U62 modulator of DNA gyrase		OG0001967	Proline dehydrogenase	OG0002294	Protein of unknown function		OG0000125	Protein of unknown function		OG0003606	Protein of unknown function	OG0001620	DNA-binding transcription factor activity
OG0000499	Catalyzes the ATP-dependent phosphorylation of thiamine- monophosphate (TMP) to form thiamine-pyrophosphate (TPP), the active form of vitamin B1		OG0002745	Protein of unknown function	OG0001536	Belongs to the low molecular weight phosphotyrosine protein phosphatase family		OG0000540	Uncharacterized protein conserved in archaea (DUF2112)		OG0002300	Protein of unknown function	OG0001589	Phospholipid methyltransferase		OG0000019	Heterodisulfide reductase subunit A and related polyferredoxins		OG0002112	fructose-bisphosphate aldolase activity	OG0003383	Methyltransferase type 11		OG0000309	Part of a complex that catalyzes the reversible cleavage of acetyl-CoA, allowing		OG0001677	Uncharacterized protein conserved in archaea (DUF2193)	OG0002186	PFAM Uroporphyrinogen decarboxylase (URO-D)		OG0000126	Catalyzes a transaldol reaction between 6-deoxy-5- ketofructose 1-phosphate (DKFP) and L-aspartate semialdehyde (ASA) with an elimination of hydroxypyruvaldehyde phosphate to yield 2- amino-3,7-dideoxy-D-threo-hept-6-ulosonate (ADH). Plays a key role in an alternative pathway of the biosynthesis of 3-dehydroquinate (DHQ), which is involved in the canonical pathway for the biosynthesis of aromatic…		OG0008468	Protein of unknown function	OG0001380	ferredoxin-NADP+ reductase activity
OG0000489	Catalyzes the radical-mediated transfer of the hydroxybenzyl group from 4-hydroxyphenylpyruvate (HPP) to 5-amino- 6-ribitylamino-2,4(1H,3H)-pyrimidinedione to form 7,8-didemethyl- 8-hydroxy-5-deazariboflavin (FO)		OG0002066	phosphoenolpyruvate carboxykinase (GTP) activity	OG0001853	COG1668 ABC-type Na efflux pump, permease component		OG0000304	Is required not only for elongation of protein synthesis but also for the initiation of all mRNA translation through initiator tRNA(fMet) aminoacylation		OG0001333	protein histidine kinase activity	OG0001825	Protein of unknown function		OG0000445	Function in general translation initiation by promoting the binding of the formylmethionine-tRNA to ribosomes. Seems to function along with eIF-2		OG0001579	Toxic component of a toxin-antitoxin (TA) module. An RNase	OG0002273	Phage plasmid primase, P4		OG0000325	Membrane protein of unknown function DUF63		OG0001838	Protein of unknown function	OG0001349	nitrogen fixation		OG0000127	AAA-like domain		OG0008137	Protein of unknown function	OG0001565	Protein of unknown function (DUF1538)
OG0000505	Transcription elongation factor Spt5		OG0002617	Archaeal flagellar protein F	OG0001081	Belongs to the UPF0235 family		OG0000104	Belongs to the FPP GGPP synthase family		OG0000233	Protein of unknown function	OG0001378	Protein of unknown function		OG0000497	PFAM triphosphoribosyl-dephospho-CoA protein		OG0000100	nucleic acid-binding protein contains PIN domain	OG0001477	Protein of unknown function		OG0000342	TIGRFAM histone acetyltransferase, ELP3 family		OG0000284	nucleic acid-binding protein, contains PIN domain	OG0000048	Oligopeptide/dipeptide transporter, C-terminal region		OG0000128	TIGRFAM cation diffusion facilitator family transporter		OG0004012	Protein of unknown function	OG0000205	Methanogenesis marker protein 8
OG0000492	PFAM aspartate glutamate uridylate kinase		OG0003289	Protein of unknown function	OG0001356	subunit of tRNA(5-methylaminomethyl-2-thiouridylate) methyltransferase contains the PP-loop ATPase domain		OG0000228	Seems to be required for maximal rate of protein biosynthesis. Enhances ribosome dissociation into subunits and stabilizes the binding of the initiator Met-tRNA(I) to 40 S ribosomal subunits		OG0001106	-	OG0001736	Catalyzes the reversible transfer of the terminal phosphate of ATP to form a long-chain polyphosphate (polyP)		OG0000432	PFAM Semialdehyde dehydrogenase NAD - binding		OG0001926	Protein of unknown function	OG0001543	-		OG0000717	Catalyzes the conversion of 7,8-dihydroneopterin (H2Neo) to 6-hydroxymethyl-7,8-dihydropterin (6-HMD)		OG0002464	Double zinc ribbon	OG0001591	Protein of unknown function		OG0000129	PFAM Bacterial transferase hexapeptide (three repeats)		OG0005041	Exonuclease	OG0001184	Necessary for normal cell division and for the maintenance of normal septation
OG0000568	Prephenate dehydratase		OG0002757	MFS_1 like family	OG0000994	methyltransferase activity		OG0000759	TIGRFAM riboflavin synthase		OG0002700	Protein of unknown function	OG0001501	Predicted membrane protein (DUF2254)		OG0000041	-		OG0003585	Protein of unknown function	OG0002220	Putative ATP-dependant zinc protease		OG0000968	Belongs to the UPF0218 family		OG0001782	Protein of unknown function	OG0001403	DGC domain		OG0000131	TIGRFAM F420-dependent oxidoreductase		OG0004388	Protein of unknown function	OG0000725	Integral membrane protein DUF92
OG0000116	Catalyzes the ATP-dependent amidation of the two carboxylate groups at positions a and c of cobyrinate, using either L-glutamine or ammonia as the nitrogen source. Involved in the biosynthesis of the unique nickel-containing tetrapyrrole coenzyme F430, the prosthetic group of methyl-coenzyme M reductase (MCR), which plays a key role in methanogenesis and anaerobic methane oxidation. Catalyzes the…		OG0001762	AIR synthase related protein, C-terminal domain	OG0003202	Protein of unknown function		OG0000236	IGPS catalyzes the conversion of PRFAR and glutamine to IGP, AICAR and glutamate. The HisF subunit catalyzes the cyclization activity that produces IGP and AICAR from PRFAR using the ammonia provided by the HisH subunit		OG0000435	Nucleotidyltransferase domain	OG0001573	Uncharacterized ACR, COG1993		OG0000121	PFAM phosphoesterase, RecJ domain protein		OG0001432	Protein of unknown function	OG0001258	Catalyzes the conversion of AMP and phosphate to adenine and ribose 1,5-bisphosphate (R15P). Exhibits phosphorylase activity toward CMP and UMP in addition to AMP. Functions in an archaeal AMP degradation pathway, together with R15P isomerase and RubisCO		OG0000714	Belongs to the UPF0179 family		OG0000080	Uncharacterised protein family (UPF0175)	OG0000272	Domain of unknown function (DUF4445)		OG0000132	ATPase, P-type (transporting), HAD superfamily, subfamily IC		OG0005367	Protein of unknown function	OG0003136	Pyridoxamine 5'-phosphate oxidase
OG0000033	PFAM Aminotransferase class I and II		OG0002690	amidohydrolase	OG0006010	VWA containing CoxE family protein		OG0000638	Molecular chaperone capable of stabilizing a range of proteins. Seems to fulfill an ATP-independent, HSP70-like function in archaeal de novo protein folding		OG0002635	NfeD-like C-terminal, partner-binding	OG0001508	Protein of unknown function		OG0000160	Part of the RFC clamp loader complex which loads the PCNA sliding clamp onto DNA		OG0001875	Domain of unknown function (DUF4040)	OG0001427	PFAM pyruvate flavodoxin ferredoxin oxidoreductase domain protein		OG0000168	Protein of unknown function DUF116		OG0003501	Protein of unknown function	OG0001831	-		OG0000133	The key enzymatic reactions in nitrogen fixation are catalyzed by the nitrogenase complex, which has 2 components the iron protein and the molybdenum-iron protein		OG0004026	Protein of unknown function	OG0000663	Involved in the biosynthesis of the chorismate, which leads to the biosynthesis of aromatic amino acids. Catalyzes the reversible NADPH linked reduction of 3-dehydroshikimate (DHSA) to yield shikimate (SA)
OG0000637	One of the primary rRNA binding proteins, it binds specifically to the 5'-end of 16S ribosomal RNA		OG0003545	Protein of unknown function	OG0002097	Belongs to the UPF0146 family		OG0000697	DNA-dependent RNA polymerase catalyzes the transcription of DNA into RNA using the four ribonucleoside triphosphates as substrates		OG0000688	ATP binding	OG0002535	Protein of unknown function		OG0000667	This is 1 of the proteins that binds and probably mediates the attachment of the 5S RNA into the large ribosomal subunit, where it forms part of the central protuberance. In the 70S ribosome it contacts protein S13 of the 30S subunit (bridge B1b), connecting the 2 subunits		OG0001702	Protein of unknown function (DUF2961)	OG0001620	DNA-binding transcription factor activity		OG0000518	Belongs to the class-II aminoacyl-tRNA synthetase family		OG0002003	Creatinase/Prolidase N-terminal domain	OG0001356	subunit of tRNA(5-methylaminomethyl-2-thiouridylate) methyltransferase contains the PP-loop ATPase domain		OG0000134	Archaeal Type IV pilin, N-terminal		OG0008186	Protein of unknown function	OG0003535	Protein of unknown function
OG0000711	Part of ribonuclease P, a protein complex that generates mature tRNA molecules by cleaving their 5'-ends		OG0001705	Protein of unknown function	OG0000430	serine-type aminopeptidase activity		OG0000769	Binds to 23S rRNA. Forms part of two intersubunit bridges in the 70S ribosome		OG0000165	-	OG0001902	MFS_1 like family		OG0000733	TIGRFAM argininosuccinate lyase		OG0002231	Tubulin/FtsZ family, GTPase domain	OG0001380	ferredoxin-NADP+ reductase activity		OG0000027	PFAM Glycosyl transferase family 2		OG0002181	Protein of unknown function	OG0001672	PFAM DNA alkylation repair enzyme		OG0000135	PFAM Cation		OG0001619	to percent identity	OG0001116	PFAM conserved
OG0000495	TIGRFAM Sua5 YciO YrdC YwlC family protein		OG0003143	Protein of unknown function	OG0001007	Catalyzes the dephosphorylation of 2-phosphoglycolate		OG0000630	GTP-binding protein		OG0002418	Protein of unknown function	OG0001862	Bacterial regulatory protein, arsR family		OG0000400	SMART DNA-directed DNA polymerase B		OG0000253	Protein of unknown function (DUF433)	OG0001296	COG2041 Sulfite oxidase and related enzymes		OG0000479	Directs the termination of nascent peptide synthesis (translation) in response to the termination codons UAA, UAG and UGA		OG0002498	DUF72 domain containing protein	OG0001622	Belongs to the 4Fe4S bacterial-type ferredoxin family. RnfC subfamily		OG0000136	TIGRFAM FeS cluster assembly scaffold protein NifU		OG0002024	Protein of unknown function	OG0000186	SMART phosphoesterase PHP domain protein
OG0000660	Belongs to the class-I aminoacyl-tRNA synthetase family		OG0003707	Protein of unknown function	OG0002377	Transcriptional regulator		OG0000032	COG0589 Universal stress protein UspA and related nucleotide-binding		OG0001872	Glycosyl transferase, family 2	OG0000647	Protein of unknown function		OG0000499	Catalyzes the ATP-dependent phosphorylation of thiamine- monophosphate (TMP) to form thiamine-pyrophosphate (TPP), the active form of vitamin B1		OG0002088	Protein of unknown function	OG0001565	Protein of unknown function (DUF1538)		OG0000705	Catalyzes the addition and repair of the essential 3'- terminal CCA sequence in tRNAs without using a nucleic acid template. Adds these three nucleotides in the order of C, C, and A to the tRNA nucleotide-73, using CTP and ATP as substrates and producing inorganic pyrophosphate		OG0001715	-	OG0001526	Iron-binding zinc finger CDGSH type		OG0000137	Roadblock LC7 family protein		OG0004817	-	OG0002060	Dipeptidase
OG0000564	One of the primary rRNA binding proteins. Required for association of the 30S and 50S subunits to form the 70S ribosome, for tRNA binding and peptide bond formation. It has been suggested to have peptidyltransferase activity		OG0002363	Belongs to the glyceraldehyde-3-phosphate dehydrogenase family	OG0004514	Protein of unknown function		OG0000319	This protein promotes the GTP-dependent binding of aminoacyl-tRNA to the A-site of ribosomes during protein biosynthesis		OG0001761	PFAM Aspartate glutamate uridylate kinase	OG0001386	PFAM flavin reductase domain protein, FMN-binding		OG0000661	Endonuclease that specifically degrades the RNA of RNA- DNA hybrids		OG0001746	-	OG0001557	Binds to Cpn60 in the presence of Mg-ATP and suppresses the ATPase activity of the latter		OG0000711	Part of ribonuclease P, a protein complex that generates mature tRNA molecules by cleaving their 5'-ends		OG0002347	Protein of unknown function	OG0000014	PFAM periplasmic binding protein		OG0000138	Uncharacterised ArCR, COG2043		OG0006380	Protein of unknown function	OG0001687	Type III restriction
OG0000616	Involved in the biosynthesis of the central metabolite phospho-alpha-D-ribosyl-1-pyrophosphate (PRPP) via the transfer of pyrophosphoryl group from ATP to 1-hydroxyl of ribose-5-phosphate (Rib-5-P)		OG0002748	PFAM Glucose-methanol-choline oxidoreductase, N-terminal	OG0001253	TIGRFAM pyruvate ferredoxin flavodoxin oxidoreductase, beta subunit		OG0000536	Acetolactate synthase, small subunit		OG0003178	Protein of unknown function DUF72	OG0001510	Part of the twin-arginine translocation (Tat) system that transports large folded proteins containing a characteristic twin-arginine motif in their signal peptide across membranes		OG0000515	Belongs to the ATCase OTCase family		OG0001979	Transmembrane exosortase (Exosortase_EpsH)	OG0000610	Uncharacterised protein family UPF0058		OG0000875	CDP-alcohol phosphatidyltransferase		OG0002092	Protein of unknown function	OG0002153	Catalyzes the irreversible beta-carboxylation of phosphoenolpyruvate (PEP) to form oxaloacetate (OAA), a four- carbon dicarboxylic acid source for the tricarboxylic acid cycle		OG0000139	sequence-specific DNA binding		OG0001278	Protein of unknown function	OG0001298	Protein of unknown function
OG0000624	One of the primary rRNA binding proteins, it binds directly to 16S rRNA where it nucleates assembly of the head domain of the 30S subunit. Is located at the subunit interface close to the decoding center		OG0005541	Involved in the biosynthesis of branched-chain polyamines, which support the growth of thermophiles under high- temperature conditions. Catalyzes the sequential condensation of spermidine with the aminopropyl groups of decarboxylated S- adenosylmethionines to produce N(4)-bis(aminopropyl)spermidine via N(4)-aminopropylspermidine	OG0002128	response to oxidative stress		OG0000600	Involved in the binding of tRNA to the ribosomes		OG0002042	polygalacturonase activity	OG0000071	B12 binding domain		OG0000850	Belongs to the UPF0147 family		OG0002397	PFAM von Willebrand factor type A	OG0001939	Formaldehyde-activating enzyme (Fae)		OG0000677	Protein-export membrane protein SecD		OG0002880	Protein of unknown function	OG0001804	-		OG0000140	Belongs to the CDP-alcohol phosphatidyltransferase class-I family		OG0009333	Protein of unknown function	OG0002004	Catalyzes the phosphorylation of the hydroxyl group of 4-methyl-5-beta-hydroxyethylthiazole (THZ)
OG0000662	With S4 and S5 plays an important role in translational accuracy. Located at the interface of the 30S and 50S subunits		OG0002357	Protein of unknown function	OG0001097	archaeal Zn-finger protein		OG0000464	Part of the phosphoribosylformylglycinamidine synthase complex involved in the purines biosynthetic pathway. Catalyzes the ATP-dependent conversion of formylglycinamide ribonucleotide (FGAR) and glutamine to yield formylglycinamidine ribonucleotide (FGAM) and glutamate. The FGAM synthase complex is composed of three subunits. PurQ produces an ammonia molecule by converting glutamine to glutamate.…		OG0002171	Protein of unknown function	OG0001808	ATP-grasp domain		OG0000059	Cell division protein 48 (CDC48), domain 2		OG0001483	Belongs to the acylphosphatase family	OG0001869	-		OG0000451	YcaO cyclodehydratase, ATP-ad Mg2+-binding		OG0002462	Protein of unknown function	OG0001907	Virulence factor BrkB		OG0000142	extracellular matrix structural constituent		OG0002995	Transcriptional regulator	OG0001896	-
OG0000665	serine threonine protein kinase		OG0002602	PFAM NADH Ubiquinone plastoquinone	OG0002164	Histidine kinase-, DNA gyrase B-, and HSP90-like ATPase		OG0000058	Proton-conducting membrane transporter		OG0004485	Protein of unknown function	OG0001710	Protein of unknown function		OG0000178	Protein of unknown function		OG0001853	COG1668 ABC-type Na efflux pump, permease component	OG0003136	Pyridoxamine 5'-phosphate oxidase		OG0000644	Involved in protein export		OG0002329	Protein of unknown function	OG0001639	archaeosine synthase activity		OG0000145	Fic/DOC family		OG0000322	Protein of unknown function	OG0002217	Protein of unknown function
OG0000124	DNA-dependent RNA polymerase catalyzes the transcription of DNA into RNA using the four ribonucleoside triphosphates as substrates		OG0002416	NADH Ubiquinone plastoquinone (Complex I)	OG0001993	Putative heavy-metal chelation		OG0000839	Pfam:DUF552		OG0000941	Protein of unknown function	OG0001631	Citrate transporter		OG0000317	GMP synthase C terminal domain		OG0001517	Toxic component of a toxin-antitoxin (TA) module. An RNase	OG0001909	phosphoribosyl-ATP pyrophosphohydrolase		OG0000652	Catalyzes the transfer of diphosphate from ATP to 6- hydroxymethyl-7,8-dihydropterin (6-HMD), leading to 6- hydroxymethyl-7,8-dihydropterin diphosphate (6-HMDP)		OG0002796	Required for disulfide bond formation in some periplasmic proteins. Acts by transferring its disulfide bond to other proteins and is reduced in the process	OG0001644	Part of a membrane complex involved in electron transport		OG0000147	Phosphoglucomutase/phosphomannomutase, alpha/beta/alpha domain III		OG0003199	SMART Elongator protein 3 MiaB NifB	OG0002082	One of several proteins that assist in the late maturation steps of the functional core of the 30S ribosomal subunit. Helps release RbfA from mature subunits. May play a role in the assembly of ribosomal proteins into the subunit. Circularly permuted GTPase that catalyzes slow GTP hydrolysis, GTPase activity is stimulated by the 30S ribosomal subunit
OG0000739	Transfers a GMP moiety from GTP to Mo-molybdopterin (Mo- MPT) cofactor (Moco or molybdenum cofactor) to form Mo- molybdopterin guanine dinucleotide (Mo-MGD) cofactor		OG0002685	Protein of unknown function	OG0001098	HMGL-like		OG0000077	Patched family		OG0002176	The glycine cleavage system catalyzes the degradation of glycine. The H protein shuttles the methylamine group of glycine from the P protein to the T protein	OG0000266	Catalyzes the formation of S-adenosylmethionine from methionine and ATP		OG0000107	Catalyzes the isomerization between 2-isopropylmalate and 3-isopropylmalate, via the formation of 2-isopropylmaleate		OG0001759	glycerophosphoryl diester phosphodiesterase	OG0003535	Protein of unknown function		OG0000698	transcription termination protein NusA		OG0002560	Protein of unknown function	OG0001602	Protein of unknown function		OG0000148	COG1599 Single-stranded DNA-binding replication protein A (RPA), large (70 kD) subunit and related ssDNA-binding proteins		OG0001998	Protein of unknown function	OG0000964	Does not function as a glutathione-disulfide oxidoreductase in the presence of glutathione and glutathione reductase. Has low thioredoxin activity in vitro
OG0000719	Belongs to the acetylglutamate kinase family. ArgB subfamily		OG0002670	S-adenosyl-L-methionine-dependent methyltransferase that acts as a component of the wyosine derivatives biosynthesis pathway. Probably methylates N-4 position of wybutosine-86 to produce wybutosine-72	OG0001217	PFAM glutamate synthase alpha subunit		OG0000668	PFAM Like-Sm ribonucleoprotein, core		OG0000395	Protein of unknown function	OG0001093	Bacterial Ig-like domain		OG0000703	1-(5-phosphoribosyl)-5- (5-phosphoribosylamino)methylideneamino imidazole-4-carboxamide isomerase		OG0002090	Radical SAM domain protein	OG0002060	Dipeptidase		OG0000013	PFAM NAD-dependent epimerase dehydratase		OG0002997	Protein of unknown function	OG0001495	Hydrolyzes mannosyl-3-phosphoglycerate (MPG) to form the osmolyte mannosylglycerate (MG)		OG0000149	N-terminal TM domain of oligopeptide transport permease C		OG0000115	Uncharacterised protein family (UPF0175)	OG0001213	UPF0313 protein
OG0000299	TIGRFAM UbiD family		OG0001879	Protein of unknown function	OG0000890	CGGC		OG0000665	serine threonine protein kinase		OG0001899	PFAM ATPase, BadF BadG BcrA BcrD type	OG0002592	Uracil DNA glycosylase superfamily		OG0000278	Involved in the catabolism of quinolinic acid (QA)		OG0001453	Catalyzes the NADPH-dependent reduction of ketopantoate into pantoic acid	OG0001858	dephospho-CoA kinase activity		OG0000016	protein with CBS domains		OG0001813	CoA-binding protein	OG0001488	Protein of unknown function		OG0000150	Flavodoxin		OG0000849	Protein of unknown function	OG0001248	4Fe-4S ferredoxin iron-sulfur binding domain protein
OG0000550	Cytidylyltransferase-like		OG0002013	Protein of unknown function (DUF498/DUF598)	OG0001166	Catalyzes the addition of molecular CO(2) and H(2)O to ribulose 1,5-bisphosphate (RuBP), generating two molecules of 3- phosphoglycerate (3-PGA). Functions in an archaeal AMP degradation pathway, together with AMP phosphorylase and R15P isomerase		OG0000564	One of the primary rRNA binding proteins. Required for association of the 30S and 50S subunits to form the 70S ribosome, for tRNA binding and peptide bond formation. It has been suggested to have peptidyltransferase activity		OG0001244	Protein of unknown function	OG0002225	Protein of unknown function		OG0000670	amino acid-binding ACT domain protein		OG0001666	Protein of unknown function	OG0001237	Malic enzyme, NAD binding domain		OG0000103	PFAM molydopterin dinucleotide-binding region		OG0002287	-	OG0001934	histone H2A K63-linked ubiquitination		OG0000151	PhoU domain		OG0002640	BRO family, N-terminal domain	OG0001413	Permease
OG0000400	SMART DNA-directed DNA polymerase B		OG0005096	Sulfite exporter TauE/SafE	OG0001019	Segregation and condensation complex subunit ScpB		OG0000596	Protein S19 forms a complex with S13 that binds strongly to the 16S ribosomal RNA		OG0003978	Molybdate transporter of MFS superfamily	OG0001972	Glycosyl hydrolase family 57		OG0000674	Belongs to the eukaryotic ribosomal protein eS28 family		OG0003442	Protein of unknown function	OG0002508	Protein of unknown function		OG0000352	Catalyzes the reversible interconversion of 5-formyl- H(4)MPT to methenyl-H(4)MPT(		OG0001498	dTDP-4-dehydrorhamnose 3,5-epimerase	OG0001779	PRC-barrel domain		OG0000152	Part of a complex that catalyzes the formation of methyl-coenzyme M and tetrahydromethanopterin from coenzyme M and methyl-tetrahydromethanopterin. This is an energy-conserving, sodium-ion translocating step		OG0003341	Protein of unknown function	OG0001066	Rubrerythrin
OG0000324	Catalyzes the reversible phosphorylation of S-methyl-5'- thioadenosine (MTA) to adenine and 5-methylthioribose-1-phosphate. Involved in the breakdown of MTA, a major by-product of polyamine biosynthesis. Responsible for the first step in the methionine salvage pathway after MTA has been generated from S- adenosylmethionine. Has broad substrate specificity with 6- aminopurine nucleosides as prefer…		OG0002312	pfam nudix	OG0001656	DsrE/DsrF-like family		OG0000601	May be involved in maturation of the 30S ribosomal subunit		OG0002065	UMP catabolic process	OG0002178	Protein of unknown function		OG0000735	Major role in the synthesis of nucleoside triphosphates other than ATP. The ATP gamma phosphate is transferred to the NDP beta phosphate via a ping-pong mechanism, using a phosphorylated active-site intermediate		OG0002097	Belongs to the UPF0146 family	OG0002004	Catalyzes the phosphorylation of the hydroxyl group of 4-methyl-5-beta-hydroxyethylthiazole (THZ)		OG0000040	PFAM acylphosphatase		OG0002702	DNA methylase	OG0001046	PFAM TrkA-C domain protein		OG0000153	Protein of unknown function		OG0001741	Uncharacterised protein family (UPF0175)	OG0001339	phosphoribosyltransferase
OG0000315	methyl-coenzyme M reductase, beta subunit				OG0001030	The UvrABC repair system catalyzes the recognition and processing of DNA lesions. UvrC both incises the 5' and 3' sides of the lesion. The N-terminal half is responsible for the 3' incision and the C-terminal half is responsible for the 5' incision		OG0000332	Participates actively in the response to hyperosmotic and heat shock by preventing the aggregation of stress-denatured proteins, in association with DnaK and GrpE. It is the nucleotide exchange factor for DnaK and may function as a thermosensor. Unfolded proteins bind initially to DnaJ		OG0001149	Nicotianamine synthase protein	OG0002033	Transcriptional regulator		OG0000427	Belongs to the class-I aminoacyl-tRNA synthetase family		OG0007143	Protein of unknown function	OG0000773	-		OG0000002	Starch synthase catalytic domain		OG0001242	Protein of unknown function	OG0001288	methyltransferase activity		OG0000154	peptidase U32		OG0005158	Methyltransferase domain	OG0001204	PFAM Radical SAM domain protein
OG0000432	PFAM Semialdehyde dehydrogenase NAD - binding				OG0001079	PFAM beta-lactamase domain protein		OG0000613	With S4 and S12 plays an important role in translational accuracy		OG0001820	Protein of unknown function	OG0001583	Uncharacterized protein conserved in archaea (DUF2209)		OG0000339	Part of a complex that catalyzes the reversible cleavage of acetyl-CoA, allowing		OG0001686	Thioredoxin-like [2Fe-2S] ferredoxin	OG0000877	Protein of unknown function		OG0000143	Belongs to the peptidase M48B family		OG0002390	cytochrome complex assembly	OG0000310	Transposase and inactivated derivatives		OG0000159	Beta-eliminating lyase		OG0002338	KilA-N	OG0000068	COGs COG5421 Transposase
OG0000249	PFAM Uncharacterised protein family UPF0066				OG0002027	Protein of unknown function		OG0000706	Molecular chaperone capable of stabilizing a range of proteins. Seems to fulfill an ATP-independent, HSP70-like function in archaeal de novo protein folding		OG0001223	Higher Eukarytoes and Prokaryotes Nucleotide-binding domain	OG0001085	B12 binding domain		OG0000495	TIGRFAM Sua5 YciO YrdC YwlC family protein		OG0001877	Protein of unknown function	OG0002074	PFAM Phosphatidic acid phosphatase type 2 haloperoxidase		OG0000107	Catalyzes the isomerization between 2-isopropylmalate and 3-isopropylmalate, via the formation of 2-isopropylmaleate		OG0003357	Protein of unknown function	OG0001173	Part of the phosphoribosylformylglycinamidine synthase complex involved in the purines biosynthetic pathway. Catalyzes the ATP-dependent conversion of formylglycinamide ribonucleotide (FGAR) and glutamine to yield formylglycinamidine ribonucleotide (FGAM) and glutamate. The FGAM synthase complex is composed of three subunits. PurQ produces an ammonia molecule by converting glutamine to glutamate.…		OG0000160	Part of the RFC clamp loader complex which loads the PCNA sliding clamp onto DNA		OG0003082	Transcriptional regulators	OG0001748	Protein of unknown function
OG0000481	P-loop containing region of AAA domain				OG0001271	Glutaredoxin		OG0000152	Part of a complex that catalyzes the formation of methyl-coenzyme M and tetrahydromethanopterin from coenzyme M and methyl-tetrahydromethanopterin. This is an energy-conserving, sodium-ion translocating step		OG0002784	-	OG0001313	Uracil DNA glycosylase superfamily		OG0000792	able to aminoacylate tRNA(Sec) with serine, to form the misacylated tRNA L-seryl-tRNA(Sec), which will be further converted into selenocysteinyl-tRNA(Sec)		OG0002315	Protein of unknown function	OG0000998	PFAM pyruvate ferredoxin flavodoxin oxidoreductase		OG0000412	Belongs to the TrpF family		OG0002811	transcriptional	OG0001311	-		OG0000161	COG1361 S-layer domain		OG0002557	-	OG0001328	4-amino-4-deoxy-alpha-L-arabinopyranosyl undecaprenyl phosphate biosynthetic process
OG0000792	able to aminoacylate tRNA(Sec) with serine, to form the misacylated tRNA L-seryl-tRNA(Sec), which will be further converted into selenocysteinyl-tRNA(Sec)				OG0002892	-		OG0000732	Part of ribonuclease P, a protein complex that generates mature tRNA molecules by cleaving their 5'-ends		OG0002195	-	OG0000195	Protein of unknown function		OG0000212	Specifically catalyzes the decarboxylation of meso- diaminopimelate (meso-DAP) to L-lysine		OG0001791	AAA domain	OG0000397	SRP54-type protein, GTPase domain		OG0000303	Catalyzes the transfer of the phosphoribosyl group of 5- phosphorylribose-1-pyrophosphate (PRPP) to anthranilate to yield N-(5'-phosphoribosyl)-anthranilate (PRA)		OG0002899	Protein of unknown function	OG0001269	Cupin 2, conserved barrel domain protein		OG0000163	protein conserved in archaea		OG0001106	-	OG0000650	Catalyzes the ATP- and formate-dependent formylation of 5-aminoimidazole-4-carboxamide-1-beta-d-ribofuranosyl 5'- monophosphate (AICAR) to 5-formaminoimidazole-4-carboxamide-1- beta-d-ribofuranosyl 5'-monophosphate (FAICAR) in the absence of folates
OG0000393	Belongs to the class-IV pyridoxal-phosphate-dependent aminotransferase family				OG0001152	PFAM metallophosphoesterase		OG0000517	Large family of predicted nucleotide-binding domains		OG0001464	MULE transposase domain	OG0001765	methyltransferase		OG0000098	asparagine synthase (Glutamine-hydrolyzing		OG0002377	Transcriptional regulator	OG0001896	-		OG0000991	AAA ATPase central domain protein		OG0000100	nucleic acid-binding protein contains PIN domain	OG0002219	Protein of unknown function		OG0000165	-		OG0002370	Phage protein D	OG0000408	-
OG0000636	homoserine dehydrogenase				OG0000946	The UvrABC repair system catalyzes the recognition and processing of DNA lesions. UvrA is an ATPase and a DNA-binding protein. A damage recognition complex composed of 2 UvrA and 2 UvrB subunits scans DNA for abnormalities. When the presence of a lesion has been verified by UvrB, the UvrA molecules dissociate		OG0000237	General factor that plays a role in the activation of archaeal genes transcribed by RNA polymerase. Binds specifically to the TATA box promoter element which lies close to the position of transcription initiation		OG0002572	-	OG0001911	PFAM NurA domain		OG0000452	PFAM PRC-barrel domain		OG0001833	Protein of unknown function	OG0002222	Maf-like protein		OG0000070	TIGRFAM daunorubicin resistance ABC transporter, inner membrane subunit B		OG0003777	Protein of unknown function	OG0002083	TIGRFAM CRISPR-associated RAMP protein, Cmr4 family		OG0000166	orotate phosphoribosyltransferase activity		OG0002848	Protein of unknown function (DUF4065)	OG0002660	Protein of unknown function
OG0000429	RNA methylase				OG0000836	extracellular matrix structural constituent		OG0000440	PFAM PP-loop domain protein		OG0008148	Protein of unknown function	OG0002266	4Fe-4S single cluster domain of Ferredoxin I		OG0000434	PFAM PUA domain containing protein		OG0002569	PBS lyase HEAT domain protein repeat-containing protein	OG0001849	NAD(P)H dehydrogenase (quinone) activity		OG0000005	HicB_like antitoxin of bacterial toxin-antitoxin system		OG0002000	Catalyzes the reduction of nitrite to ammonia, consuming six electrons in the process	OG0001364	domain, Protein		OG0000167	Transcriptional regulator		OG0006126	Protein of unknown function	OG0001240	PFAM cyclase family protein
OG0000679	Responsible for synthesis of pseudouridine from uracil- 54 and uracil-55 in the psi GC loop of transfer RNAs				OG0006012	Protein of unknown function		OG0000205	Methanogenesis marker protein 8		OG0001935	-	OG0002150	Nitrogen regulatory protein P-II		OG0000772	Allows the formation of correctly charged Gln-tRNA(Gln) through the transamidation of misacylated Glu-tRNA(Gln) in organisms which lack glutaminyl-tRNA synthetase. The reaction takes place in the presence of glutamine and ATP through an activated gamma-phospho-Glu-tRNA(Gln). The GatDE system is specific for glutamate and does not act on aspartate		OG0001460	Peptidase dimerisation domain	OG0002082	One of several proteins that assist in the late maturation steps of the functional core of the 30S ribosomal subunit. Helps release RbfA from mature subunits. May play a role in the assembly of ribosomal proteins into the subunit. Circularly permuted GTPase that catalyzes slow GTP hydrolysis, GTPase activity is stimulated by the 30S ribosomal subunit		OG0000764	The beta subunit is responsible for the synthesis of L- tryptophan from indole and L-serine		OG0003481	defense response to virus	OG0001837	Phosphotransferase enzyme family		OG0000169	PFAM binding-protein-dependent transport systems inner membrane component		ANME3	Protein of unknown function	OG0001035	Ribosomal proteins 50S-L18Ae/60S-L20/60S-L18A
OG0000625	Belongs to the eukaryotic ribosomal protein eL18 family				OG0003093	von Willebrand factor, type A		OG0000961	B-block binding subunit of TFIIIC		OG0000096	type II restriction enzyme, methylase	OG0001531	PFAM Thioesterase superfamily		OG0000230	PAC2 family		OG0002081	CRISPR-associated protein Cas4	OG0001310	methyltransferase activity		OG0000659	ATP-grasp domain		OG0003243	Protein of unknown function	OG0000356	AAA domain (dynein-related subfamily)		OG0000170	TIGRFAM archaeoflavoprotein AfpA		OG0005205	Protein of unknown function	OG0001048	Ornithine cyclodeaminase/mu-crystallin family
OG0000586	HTH-type transcriptional regulatory protein				OG0001078	PFAM Pre-mRNA processing ribonucleoprotein, binding		OG0000671	SMART Peptidase A22, presenilin signal peptide		OG0007109	Protein of unknown function	OG0001788	COG0229 Conserved domain frequently associated with peptide methionine sulfoxide reductase		OG0000147	Phosphoglucomutase/phosphomannomutase, alpha/beta/alpha domain III		OG0002128	response to oxidative stress	OG0001213	UPF0313 protein		OG0000203	Molybdopterin converting factor		OG0004309	NADPH-dependent FMN reductase	OG0001928	-		OG0000173	Catalyzes the ferredoxin-dependent oxidative decarboxylation of arylpyruvates		OG0002388	Archaebacterial flagellin	OG0001489	oxidoreductase, alpha subunit
OG0000780	Catalyzes the formation of 4-(hydroxymethyl)-2- furancarboxaldehyde phosphate (4-HFC-P) from two molecules of glyceraldehyde-3-P (GA-3-P)				OG0001176	Glutamine amidotransferase class-I		OG0000419	Domain of unknown function (DUF373)		OG0001967	Proline dehydrogenase	OG0001753	DNA polymerase type-B family		OG0000484	Belongs to the aspartokinase family		OG0001940	NurA	OG0000364	PFAM FAD-dependent pyridine nucleotide-disulphide oxidoreductase		OG0001058	PFAM CBS domain containing protein		OG0001942	-	OG0001424	NYN domain		OG0000174	4Fe-4S ferredoxin iron-sulfur binding domain protein		OG0002444	spheroidene biosynthetic process	OG0001825	Protein of unknown function
OG0000507	methanogenesis marker protein 7				OG0001338	-		OG0000256	Catalyzes the NAD-dependent oxidative cleavage of spermidine and the subsequent transfer of the butylamine moiety of spermidine to the epsilon-amino group of a specific lysine residue of the eIF-5A precursor protein to form the intermediate deoxyhypusine residue		OG0001677	Uncharacterized protein conserved in archaea (DUF2193)	OG0001797	Oxidoreductase FAD-binding domain		OG0000044	B12 binding domain		OG0001993	Putative heavy-metal chelation	OG0001977	Protein of unknown function		OG0000127	AAA-like domain		OG0001875	Domain of unknown function (DUF4040)	OG0001530	-		OG0000177	oxidoreductase activity, acting on the aldehyde or oxo group of donors, iron-sulfur protein as acceptor		OG0001872	Glycosyl transferase, family 2	OG0000459	Involved in the biosynthesis of the thiazole moiety of thiamine. Catalyzes the conversion of NAD and glycine to adenosine diphosphate 5-(2-hydroxyethyl)-4-methylthiazole-2-carboxylate (ADT), an adenylated thiazole intermediate, using free sulfide as a source of sulfur
OG0000330	D-isomer specific 2-hydroxyacid dehydrogenase catalytic				OG0001299	phosphoserine phosphatase		OG0000645	PFAM RNA polymerase Rpb4		OG0000284	nucleic acid-binding protein, contains PIN domain	OG0002345	PLD-like domain		OG0000537	Bifunctional enzyme that catalyzes the epimerization of the S- and R-forms of NAD(P)HX and the dehydration of the S-form of NAD(P)HX at the expense of ADP, which is converted to AMP. This allows the repair of both epimers of NAD(P)HX, a damaged form of NAD(P)H that is a result of enzymatic or heat-dependent hydration		OG0002174	Transfers and isomerizes the ribose moiety from AdoMet to the 7-aminomethyl group of 7-deazaguanine (preQ1-tRNA) to give epoxyqueuosine (oQ-tRNA)	OG0001154	Helix-turn-helix domain protein		OG0000672	pfam ammecr1		OG0002589	Specifically methylates the cytosine at position 967 (m5C967) of 16S rRNA	OG0001641	PFAM Trimethylamine methyltransferase (MTTB)		OG0000178	Protein of unknown function		OG0001761	PFAM Aspartate glutamate uridylate kinase	OG0001144	NADH-ubiquinone/plastoquinone oxidoreductase chain 4L
OG0000063	Methyltransferase				OG0003521	Creatinine amidohydrolase		OG0000324	Catalyzes the reversible phosphorylation of S-methyl-5'- thioadenosine (MTA) to adenine and 5-methylthioribose-1-phosphate. Involved in the breakdown of MTA, a major by-product of polyamine biosynthesis. Responsible for the first step in the methionine salvage pathway after MTA has been generated from S- adenosylmethionine. Has broad substrate specificity with 6- aminopurine nucleosides as prefer…		OG0001676	transcriptional regulators containing the CopG Arc MetJ DNA-binding domain	OG0001197	Pyruvoyl-dependent arginine decarboxylase		OG0000516	Catalyzes the conversion of N5-carboxyaminoimidazole ribonucleotide (N5-CAIR) to 4-carboxy-5-aminoimidazole ribonucleotide (CAIR)		OG0001609	Domain of unknown function (DUF4040)	OG0001523	PFAM metal-dependent phosphohydrolase, HD sub domain		OG0000396	von Willebrand factor (vWF) type A domain		OG0003107	Conserved hypothetical ATP binding protein	OG0001293	membrane-bound metal-dependent hydrolase		OG0000180	DDE superfamily endonuclease		OG0004450	Protein of unknown function	OG0001736	Catalyzes the reversible transfer of the terminal phosphate of ATP to form a long-chain polyphosphate (polyP)
OG0000973	DNA-dependent RNA polymerase catalyzes the transcription of DNA into RNA using the four ribonucleoside triphosphates as substrates				OG0002708	-		OG0000754	PFAM bifunctional deaminase-reductase domain protein		OG0002210	Leucine carboxyl methyltransferase	OG0001398	GPR1 FUN34 yaaH family		OG0000665	serine threonine protein kinase		OG0001363	-	OG0001066	Rubrerythrin		OG0000963	Catalyzes the reversible transfer of the terminal phosphate group between ATP and AMP. Plays an important role in cellular energy homeostasis and in adenine nucleotide metabolism		OG0000253	Protein of unknown function (DUF433)	OG0000204	Protein of unknown function (DUF3344)		OG0000181	Transposase DDE domain		OG0002885	EamA-like transporter family	OG0001573	Uncharacterized ACR, COG1993
OG0000295	PFAM FeoA family protein				OG0002502	PFAM Pyridoxamine 5'-phosphate		OG0000715	Binds to 23S rRNA. One of the proteins that surrounds the polypeptide exit tunnel on the outside of the ribosome		OG0000080	Uncharacterised protein family (UPF0175)	OG0001445	-		OG0000177	oxidoreductase activity, acting on the aldehyde or oxo group of donors, iron-sulfur protein as acceptor		OG0000026	Protein of unknown function	OG0001339	phosphoribosyltransferase		OG0000192	Part of a complex that catalyzes the formation of methyl-coenzyme M and tetrahydromethanopterin from coenzyme M and methyl-tetrahydromethanopterin. This is an energy-conserving, sodium-ion translocating step. MtrH catalyzes the transfer of the methyl group from methyl-tetrahydromethanopterin to the corrinoid prosthetic group of MtrA		OG0002129	SpoVT / AbrB like domain	OG0000222	Methyltransferase domain		OG0000182	DDE superfamily endonuclease		OG0004426	Protein of unknown function	OG0000792	able to aminoacylate tRNA(Sec) with serine, to form the misacylated tRNA L-seryl-tRNA(Sec), which will be further converted into selenocysteinyl-tRNA(Sec)
OG0000101	Cobalt uptake substrate-specific transmembrane region				OG0003654	UvrD REP helicase		OG0000700	Sliding clamp subunit that acts as a moving platform for DNA processing. Responsible for tethering the catalytic subunit of DNA polymerase and other proteins to DNA during high-speed replication		OG0002215	Protein of unknown function	OG0002409	Tetratricopeptide repeat		OG0000072	TIGRFAM Acetate-CoA ligase		OG0001239	Transposase IS4 family protein	OG0001610	PFAM polysaccharide biosynthesis protein		OG0000850	Belongs to the UPF0147 family		OG0002580	Electron transfer flavoprotein domain	OG0002538	Protein of unknown function		OG0000183	PFAM Thiolase		OG0008596	Pfam Adenylate and Guanylate cyclase catalytic domain	OG0002535	Protein of unknown function
OG0000515	Belongs to the ATCase OTCase family				OG0003254	Protein of unknown function		OG0000565	One of the primary rRNA binding proteins, this protein initially binds near the 5'-end of the 23S rRNA. It is important during the early stages of 50S assembly. It makes multiple contacts with different domains of the 23S rRNA in the assembled 50S subunit and ribosome		OG0002873	Protein of unknown function	OG0002036	Protein of unknown function (DUF1059)		OG0000584	PFAM Mur ligase, middle domain protein		OG0002156	-	OG0001865	DEAD DEAH box helicase		OG0000886	Carbamoyl-phosphate synthase, small chain		OG0001746	-	OG0001474	COG1525 Micrococcal nuclease (thermonuclease) homologs		OG0000184	PFAM binding-protein-dependent transport systems inner membrane component		OG0000395	Protein of unknown function	OG0000158	COG1361 S-layer domain
OG0000025	part of an ABC transporter complex. Responsible for energy coupling to the transport system				OG0005850	MaoC like domain		OG0000745	One of the primary rRNA binding proteins, it binds directly near the 3'-end of the 23S rRNA, where it nucleates assembly of the 50S subunit		OG0003611	Protein of unknown function	OG0001108	Protein of unknown function		OG0000049	Mechanosensitive ion channel		OG0000351	Protein of unknown function (DUF2283)	OG0001255	Methyltransferase domain		OG0000498	NMD3 family		OG0002197	PFAM Cobyrinic acid a,c-diamide synthase	OG0001914	Protein of unknown function		OG0000185	Aminotransferase class-III		OG0006589	Protein of unknown function	OG0000559	COG0616 Periplasmic serine proteases (ClpP class)
OG0000237	General factor that plays a role in the activation of archaeal genes transcribed by RNA polymerase. Binds specifically to the TATA box promoter element which lies close to the position of transcription initiation				OG0001921	Protein of unknown function		OG0000455	Catalyzes the NADPH-dependent reduction of N-acetyl-5- glutamyl phosphate to yield N-acetyl-L-glutamate 5-semialdehyde		OG0001472	COG0559 Branched-chain amino acid ABC-type transport system, permease components	OG0001528	Uncharacterised ArCR, COG2043		OG0000702	Catalyzes the formation of CDP-2,3-bis-(O- geranylgeranyl)-sn-glycerol (CDP-archaeol) from 2,3-bis-(O- geranylgeranyl)-sn-glycerol 1-phosphate (DGGGP) and CTP. This reaction is the third ether-bond-formation step in the biosynthesis of archaeal membrane lipids		OG0001683	Catalyzes the dehydration of chorismate into 3- (1- carboxyvinyl)oxy benzoate, a step in the biosynthesis of menaquinone (MK, vitamin K2)	OG0001163	Catalyzes the oxidation of 5,10- methylenetetrahydrofolate to 5,10-methenyltetrahydrofolate and then the hydrolysis of 5,10-methenyltetrahydrofolate to 10- formyltetrahydrofolate		OG0000585	Belongs to the eukaryotic ribosomal protein eS4 family		OG0001483	Belongs to the acylphosphatase family	OG0001843	Predicted permease		OG0000187	DNA repair enzyme that has both DNA N-glycosylase activity and AP-lyase activity. The DNA N-glycosylase activity releases various damaged pyrimidines from DNA by cleaving the N- glycosidic bond, leaving an AP (apurinic apyrimidinic) site. The AP-lyase activity cleaves the phosphodiester bond 3' to the AP site by a beta-elimination, leaving a 3'-terminal unsaturated sugar and a product with a term…		OG0009970	Protein of unknown function	OG0001023	tRNAHis guanylyltransferase
OG0000487	Produces ATP from ADP in the presence of a proton gradient across the membrane				OG0001194	PFAM CBS domain		OG0000111	ABC transporter, substrate-binding protein, aliphatic		OG0002298	Protein of unknown function	OG0000969	-		OG0000426	Catalyzes the attachment of O-phosphoserine (Sep) to tRNA(Cys)		OG0002292	Protein of unknown function	OG0001717	-		OG0000045	TIGRFAM ATPase, P-type (transporting), HAD superfamily, subfamily IC		OG0002138	formate dehydrogenase	OG0000942	PFAM Lysine exporter protein (LYSE YGGA)		OG0000188	TrkA-C domain		OG0008592	Protein of unknown function	OG0001862	Bacterial regulatory protein, arsR family
OG0000587	PFAM peptidase M50				OG0000234	PFAM amino acid permease-associated region		OG0000116	Catalyzes the ATP-dependent amidation of the two carboxylate groups at positions a and c of cobyrinate, using either L-glutamine or ammonia as the nitrogen source. Involved in the biosynthesis of the unique nickel-containing tetrapyrrole coenzyme F430, the prosthetic group of methyl-coenzyme M reductase (MCR), which plays a key role in methanogenesis and anaerobic methane oxidation. Catalyzes the…		OG0002498	DUF72 domain containing protein	OG0002166	Cysteine synthase		OG0000653	Involved in targeting and insertion of nascent membrane proteins into the cytoplasmic membrane. Binds to the hydrophobic signal sequence of the ribosome-nascent chain (RNC) as it emerges from the ribosomes. The SRP-RNC complex is then targeted to the cytoplasmic membrane where it interacts with the SRP receptor FtsY		OG0001462	Branched-chain amino acid transport system permease component	OG0001195	Protein of unknown function		OG0000707	Catalyzes the conversion of (8S)-3',8-cyclo-7,8- dihydroguanosine 5'-triphosphate to cyclic pyranopterin monophosphate (cPMP)		OG0001853	COG1668 ABC-type Na efflux pump, permease component	OG0002595	B12 binding domain		OG0000189	Radical SAM superfamily		OG0004762	Protein of unknown function	OG0001510	Part of the twin-arginine translocation (Tat) system that transports large folded proteins containing a characteristic twin-arginine motif in their signal peptide across membranes
OG0000985	ADP-ribosylation Crystallin J1				OG0005849	Protein of unknown function		OG0000511	This protein is one of the early assembly proteins of the 50S ribosomal subunit, although it is not seen to bind rRNA by itself. It is important during the early stages of 50S assembly		OG0004226	Protein of unknown function	OG0001811	LexA-binding, inner membrane-associated putative hydrolase		OG0000286	Removes the N-terminal methionine from nascent proteins. The N-terminal methionine is often cleaved when the second residue in the primary sequence is small and uncharged (Met-Ala-, Cys, Gly, Pro, Ser, Thr, or Val)		OG0002228	Cyclophilin-like	OG0001748	Protein of unknown function		OG0000003	ubiE/COQ5 methyltransferase family		OG0005280	Protein of unknown function	OG0001277	-		OG0000191	PFAM Thioredoxin		OG0002195	-	OG0000071	B12 binding domain
OG0000131	TIGRFAM F420-dependent oxidoreductase				OG0000981	PFAM Bile acid sodium symporter		OG0000625	Belongs to the eukaryotic ribosomal protein eL18 family		OG0001578	Protein of unknown function	OG0001868	AAA-like domain		OG0000633	eIF-2 functions in the early steps of protein synthesis by forming a ternary complex with GTP and initiator tRNA		OG0001361	HEPN domain	OG0001718	-		OG0001098	HMGL-like		OG0001517	Toxic component of a toxin-antitoxin (TA) module. An RNase	OG0001480	-		OG0000192	Part of a complex that catalyzes the formation of methyl-coenzyme M and tetrahydromethanopterin from coenzyme M and methyl-tetrahydromethanopterin. This is an energy-conserving, sodium-ion translocating step. MtrH catalyzes the transfer of the methyl group from methyl-tetrahydromethanopterin to the corrinoid prosthetic group of MtrA		OG0008147	Protein of unknown function	OG0001808	ATP-grasp domain
OG0000727	sites to release the intron. The products are an intron and two tRNA half-molecules bearing 2',3' cyclic phosphate and 5'-OH termini. Recognizes a pseudosymmetric substrate in which 2 bulged loops of 3 bases are separated by a stem of 4 bp				OG0000917	Ribonuclease R winged-helix domain		OG0000626	Belongs to the universal ribosomal protein uS9 family		OG0003064	PAC2 family	OG0001714	Protein of unknown function (DUF1722)		OG0000060	Catalyzes the isomerization between 2-isopropylmalate and 3-isopropylmalate, via the formation of 2-isopropylmaleate		OG0002027	Protein of unknown function	OG0001533	Acetyltransferase (GNAT) family		OG0000206	Catalyzes the gamma-elimination of phosphate from L- phosphohomoserine and the beta-addition of water to produce L- threonine		OG0002529	CorA-like Mg2+ transporter protein	OG0001698	Bacterial fructose-1,6-bisphosphatase, glpX-encoded		OG0000193	Part of the ABC transporter complex PstSACB involved in phosphate import. Responsible for energy coupling to the transport system		OG0001464	MULE transposase domain	OG0000441	PFAM peptidase M42
OG0000698	transcription termination protein NusA				OG0001131	-		OG0000639	Non-catalytic component of the exosome, which is a complex involved in RNA degradation. Increases the RNA binding and the efficiency of RNA degradation. Helpful for the interaction of the exosome with A-poor RNAs		OG0001647	Best Blastp hit gi 4323609 gb AAD16446.1 (AF101410) transposase Mycoplasma mycoides subsp. mycoides SC gi 4323611 gb AAD16447.1 (AF101411) transposase Mycoplasma mycoides subsp. mycoides SC gi 4323613 gb AAD16448.1 (AF101412) transposase Mycoplasma mycoides subsp. mycoides SC , score	OG0000265	Catalyzes the phosphorylation of pyruvate to phosphoenolpyruvate		OG0000202	Releases the supercoiling and torsional tension of DNA, which is introduced during the DNA replication and transcription, by transiently cleaving and rejoining one strand of the DNA duplex. Introduces a single-strand break via transesterification at a target site in duplex DNA. The scissile phosphodiester is attacked by the catalytic tyrosine of the enzyme, resulting in the formation of a DNA-(5'…		OG0002102	butyrate kinase	OG0001751	Protein of unknown function		OG0000609	PFAM NUDIX hydrolase		OG0002090	Radical SAM domain protein	OG0002061	Protein of unknown function		OG0000194	PFAM pyridoxamine 5'-phosphate		OG0002038	Polysaccharide biosynthesis protein CapD	OG0000821	PFAM nucleic acid binding, OB-fold, tRNA helicase-type
OG0000427	Belongs to the class-I aminoacyl-tRNA synthetase family				OG0001638	membrane		OG0000445	Function in general translation initiation by promoting the binding of the formylmethionine-tRNA to ribosomes. Seems to function along with eIF-2		OG0001715	-	OG0001944	Condenses 4-methyl-5-(beta-hydroxyethyl)thiazole monophosphate (THZ-P) and 2-methyl-4-amino-5-hydroxymethyl pyrimidine pyrophosphate (HMP-PP) to form thiamine monophosphate (TMP)		OG0000834	Catalyzes the NADPH-dependent reduction of glutamyl- tRNA(Glu) to glutamate 1-semialdehyde (GSA)		OG0002892	-	OG0001330	Reverse transcriptase-like		OG0000820	Catalyzes the hydrolysis of glutamine to glutamate and ammonia as part of the biosynthesis of pyridoxal 5'-phosphate. The resulting ammonia molecule is channeled to the active site of PdxS		OG0001453	Catalyzes the NADPH-dependent reduction of ketopantoate into pantoic acid	OG0001086	Fe-S type, tartrate fumarate subfamily, beta		OG0000195	Protein of unknown function		OG0002718	-	OG0001631	Citrate transporter
OG0000661	Endonuclease that specifically degrades the RNA of RNA- DNA hybrids				OG0005855	Protein of unknown function		OG0000417	Produces ATP from ADP in the presence of a proton gradient across the membrane. The archaeal alpha chain is a catalytic subunit		OG0002521	-	OG0002822	Protein of unknown function		OG0000330	D-isomer specific 2-hydroxyacid dehydrogenase catalytic		OG0001757	Thiamine-binding protein	OG0001328	4-amino-4-deoxy-alpha-L-arabinopyranosyl undecaprenyl phosphate biosynthetic process		OG0000951	Segregation and condensation protein ScpA		OG0001744	zinc finger	OG0001737	Cobalt transport protein		OG0000196	PFAM ATPase, BadF BadG BcrA BcrD type		OG0002393	Transcriptional regulator	OG0001053	SMART Nucleotide binding protein, PINc
OG0000591	PFAM CMP dCMP deaminase zinc-binding				OG0005371	Protein of unknown function		OG0000653	Involved in targeting and insertion of nascent membrane proteins into the cytoplasmic membrane. Binds to the hydrophobic signal sequence of the ribosome-nascent chain (RNC) as it emerges from the ribosomes. The SRP-RNC complex is then targeted to the cytoplasmic membrane where it interacts with the SRP receptor FtsY		OG0003190	Protein of unknown function	OG0001701	PFAM Substrate-binding region of ABC-type glycine betaine transport system		OG0000799	ribosomal protein S15		OG0000913	Putative antitoxin	OG0002185	-		OG0000604	PFAM Diphthamide synthesis DPH2 protein		OG0001062	Radical SAM superfamily	OG0000249	PFAM Uncharacterised protein family UPF0066		OG0000197	Stabilizes TBP binding to an archaeal box-A promoter. Also responsible for recruiting RNA polymerase II to the pre- initiation complex (DNA-TBP-TFIIB)		OG0003621	Protein of unknown function (DUF2769)	OG0002225	Protein of unknown function
OG0000623	DNA-dependent RNA polymerase catalyzes the transcription of DNA into RNA using the four ribonucleoside triphosphates as substrates				OG0001095	SMART regulatory protein, Crp		OG0000031	PFAM chaperonin Cpn60 TCP-1		OG0003217	Uncharacterized conserved protein (DUF2278)	OG0002062	PFAM Endonuclease Exonuclease phosphatase		OG0000421	Plays a role in the regulation of phosphate uptake		OG0003491	-	OG0001674	Protein of unknown function		OG0001077	S-layer protein		OG0002097	Belongs to the UPF0146 family	OG0003023	Protein of unknown function		OG0000199	PFAM Nucleoside recognition		OG0004208	Protein of unknown function (DUF3179)	OG0000617	Located at the top of the head of the 30S subunit, it contacts several helices of the 16S rRNA. In the 70S ribosome it contacts the 23S rRNA (bridge B1a) and protein L5 of the 50S subunit (bridge B1b), connecting the 2 subunits
OG0000594	Belongs to the SUI1 family				OG0001379	PFAM glycosyl transferase family 39		OG0000084	4Fe-4S dicluster domain		OG0002713	Protein of unknown function	OG0001651	-		OG0000438	Catalyzes the reversible conversion of 2- phosphoglycerate into phosphoenolpyruvate. It is essential for the degradation of carbohydrates via glycolysis		OG0000243	Possibly the antitoxin component of a type II toxin- antitoxin (TA) system	OG0002169	Uroporphyrinogen-III synthase HemD		OG0000746	Protein of unknown function		OG0002168	Large family of predicted nucleotide-binding domains	OG0001562	Hydantoinase/oxoprolinase N-terminal region		OG0000200	Protein of unknown function		OG0001967	Proline dehydrogenase	OG0000456	Catalyzes the formation of pyridoxal 5'-phosphate from ribose 5-phosphate (RBP), glyceraldehyde 3-phosphate (G3P) and ammonia. The ammonia is provided by the PdxT subunit. Can also use ribulose 5-phosphate and dihydroxyacetone phosphate as substrates, resulting from enzyme-catalyzed isomerization of RBP and G3P, respectively
OG0000103	PFAM molydopterin dinucleotide-binding region				OG0005044	Protein of unknown function		OG0000718	Catalyzes the formation of phosphoribosylamine from phosphoribosylpyrophosphate (PRPP) and glutamine		OG0002092	Protein of unknown function	OG0002100	Domain of unknown function (DUF4177)		OG0000656	Belongs to the cytidylate kinase family. Type 2 subfamily		OG0002337	Protein of unknown function	OG0002660	Protein of unknown function		OG0000902	Bifunctional purine biosynthesis protein PurH		OG0004263	Protein of unknown function	OG0002005	FeoC like transcriptional regulator		OG0000201	TIGRFAM Methyl coenzyme M reductase system, component A2		OG0007964	Protein of unknown function	OG0000302	GDP dissociation inhibitor
OG0000573	Catalyzes the complex heterocyclic radical-mediated conversion of 6-carboxy-5,6,7,8-tetrahydropterin (CPH4) to 7- carboxy-7-deazaguanine (CDG), a step common to the biosynthetic pathways of all 7-deazapurine-containing compounds				OG0001259	Polymer-forming cytoskeletal		OG0000489	Catalyzes the radical-mediated transfer of the hydroxybenzyl group from 4-hydroxyphenylpyruvate (HPP) to 5-amino- 6-ribitylamino-2,4(1H,3H)-pyrimidinedione to form 7,8-didemethyl- 8-hydroxy-5-deazariboflavin (FO)		OG0003767	Protein of unknown function	OG0001913	PFAM Radical SAM		OG0000543	binds to the 23S rRNA		OG0002333	-	OG0001589	Phospholipid methyltransferase		OG0000086	Transcriptional regulator, TrmB		OG0003344	MTH865-like family	OG0001323	ATPase, P-type, K Mg Cd Cu Zn Na Ca Na H-transporter		OG0000202	Releases the supercoiling and torsional tension of DNA, which is introduced during the DNA replication and transcription, by transiently cleaving and rejoining one strand of the DNA duplex. Introduces a single-strand break via transesterification at a target site in duplex DNA. The scissile phosphodiester is attacked by the catalytic tyrosine of the enzyme, resulting in the formation of a DNA-(5'…		OG0005683	Protein of unknown function	OG0001972	Glycosyl hydrolase family 57
OG0000659	ATP-grasp domain				OG0001997	Putative RNA methyltransferase		OG0000594	Belongs to the SUI1 family		OG0002328	Protein of unknown function	OG0001646	Polyphosphate kinase 2 (PPK2)		OG0000809	Protein of unknown function (DUF447)		OG0001796	Protein of unknown function	OG0001825	Protein of unknown function		OG0000500	AIR carboxylase		OG0002716	Protein of unknown function	OG0000423	-		OG0000203	Molybdopterin converting factor		OG0001840	Glycosyl transferases group 1	OG0002178	Protein of unknown function
OG0000185	Aminotransferase class-III				OG0001263	BioY family		OG0000821	PFAM nucleic acid binding, OB-fold, tRNA helicase-type		OG0001816	Thioredoxin domain	OG0001538	GTPase that associates with the 50S ribosomal subunit and may have a role during protein synthesis or ribosome biogenesis		OG0000681	Belongs to the eukaryotic ribosomal protein eS24 family		OG0004872	Protein of unknown function	OG0001378	Protein of unknown function		OG0000622	DNA-dependent RNA polymerase catalyzes the transcription of DNA into RNA using the four ribonucleoside triphosphates as substrates		OG0004272	Protein of unknown function	OG0001771	Protein of unknown function (DUF2283)		OG0000204	Protein of unknown function (DUF3344)		OG0003039	Protein of unknown function	OG0001175	Psort location Periplasmic, score
OG0000592	hydrolase				OG0001167	Protein of unknown function (DUF357)		OG0000694	Catalyzes the transfer of the AMP portion of ATP to flavin mononucleotide (FMN) to produce flavin adenine dinucleotide (FAD) coenzyme		OG0002076	Protein of unknown function (DUF499)	OG0001905	NADPH-dependent FMN reductase		OG0000228	Seems to be required for maximal rate of protein biosynthesis. Enhances ribosome dissociation into subunits and stabilizes the binding of the initiator Met-tRNA(I) to 40 S ribosomal subunits		OG0001897	Cytochrome c bacterial	OG0001736	Catalyzes the reversible transfer of the terminal phosphate of ATP to form a long-chain polyphosphate (polyP)		OG0000716	PFAM Hydantoinase oxoprolinase		OG0001178	BRO family, N-terminal domain	OG0000149	N-terminal TM domain of oligopeptide transport permease C		OG0000206	Catalyzes the gamma-elimination of phosphate from L- phosphohomoserine and the beta-addition of water to produce L- threonine		OG0004969	Protein of unknown function	OG0001583	Uncharacterized protein conserved in archaea (DUF2209)
OG0000444	Allows the formation of correctly charged Gln-tRNA(Gln) through the transamidation of misacylated Glu-tRNA(Gln) in organisms which lack glutaminyl-tRNA synthetase. The reaction takes place in the presence of glutamine and ATP through an activated gamma-phospho-Glu-tRNA(Gln). The GatDE system is specific for glutamate and does not act on aspartate				OG0006593	Protein of unknown function		OG0000148	COG1599 Single-stranded DNA-binding replication protein A (RPA), large (70 kD) subunit and related ssDNA-binding proteins		OG0002051	Responsible for removing an oxidatively damaged form of guanine (7,8-dihydro-8-oxoguanine 7-oxoG) from DNA. Also nicks DNA at apurinic apyrimidinic sites (AP sites)	OG0001699	Protein of unknown function		OG0000666	Part of ribonuclease P, a protein complex that generates mature tRNA molecules by cleaving their 5'-ends		OG0000813	-	OG0001501	Predicted membrane protein (DUF2254)		OG0000668	PFAM Like-Sm ribonucleoprotein, core		OG0002128	response to oxidative stress	OG0001923	Protein of unknown function		OG0000207	Glutamine synthetase, catalytic domain		OG0000284	nucleic acid-binding protein, contains PIN domain	OG0000228	Seems to be required for maximal rate of protein biosynthesis. Enhances ribosome dissociation into subunits and stabilizes the binding of the initiator Met-tRNA(I) to 40 S ribosomal subunits
OG0000449	Catalyzes the condensation of ATP and 5-phosphoribose 1- diphosphate to form N'-(5'-phosphoribosyl)-ATP (PR-ATP). Has a crucial role in the pathway because the rate of histidine biosynthesis seems to be controlled primarily by regulation of HisG enzymatic activity				OG0000757	Non-histone chromosomal protein MC1		OG0000212	Specifically catalyzes the decarboxylation of meso- diaminopimelate (meso-DAP) to L-lysine		OG0000162	PFAM methyl-viologen-reducing hydrogenase delta subunit	OG0001973	transcriptional regulators containing the CopG Arc MetJ DNA-binding domain		OG0000209	oxidoreductase activity, acting on the aldehyde or oxo group of donors, iron-sulfur protein as acceptor		OG0001742	Protein of unknown function	OG0001822	Protein of unknown function DUF47		OG0001003	PFAM phosphoesterase, RecJ domain protein		OG0002701	Methyltransferase type 11	OG0001754	Protein of unknown function		OG0000209	oxidoreductase activity, acting on the aldehyde or oxo group of donors, iron-sulfur protein as acceptor		OG0006286	Protein of unknown function	OG0000023	PQQ enzyme repeat
OG0000671	SMART Peptidase A22, presenilin signal peptide				OG0002262	PFAM CBS domain containing protein		OG0000361	HELICc2		OG0004009	-	OG0001470	Phage integrase family		OG0000205	Methanogenesis marker protein 8		OG0001249	Putative transposase	OG0001182	-		OG0000952	SigmaK-factor processing regulatory protein BofA		OG0003006	Protein of unknown function	OG0002221	Domain of unknown function (DUF378)		OG0000210	PFAM iron dependent repressor		OG0005663	Protein of unknown function	OG0001313	Uracil DNA glycosylase superfamily
OG0000793	phenylalanyl-tRNA synthetase, beta subunit				OG0003640	WbqC-like protein family		OG0000703	1-(5-phosphoribosyl)-5- (5-phosphoribosylamino)methylideneamino imidazole-4-carboxamide isomerase		OG0002560	Protein of unknown function	OG0001777	pyrimidine nucleotide-sugar transmembrane transport		OG0000043	Belongs to the alpha-IPM synthase homocitrate synthase family		OG0002697	membrane	OG0002535	Protein of unknown function		OG0000459	Involved in the biosynthesis of the thiazole moiety of thiamine. Catalyzes the conversion of NAD and glycine to adenosine diphosphate 5-(2-hydroxyethyl)-4-methylthiazole-2-carboxylate (ADT), an adenylated thiazole intermediate, using free sulfide as a source of sulfur		OG0005345	-	OG0002299	Protein of unknown function		OG0000211	PFAM Xylose isomerase domain protein TIM barrel		OG0007459	-	OG0000236	IGPS catalyzes the conversion of PRFAR and glutamine to IGP, AICAR and glutamate. The HisF subunit catalyzes the cyclization activity that produces IGP and AICAR from PRFAR using the ammonia provided by the HisH subunit
OG0000306	Signal peptidase				OG0001353	Molybdopterin oxidoreductase Fe4S4 domain		OG0000327	Catalyzes the insertion of Co(2 ) into sirohydrochlorin as part of the anaerobic pathway to cobalamin biosynthesis. Involved in the biosynthesis of the unique nickel-containing tetrapyrrole coenzyme F430, the prosthetic group of methyl- coenzyme M reductase (MCR), which plays a key role in methanogenesis and anaerobic methane oxidation. Catalyzes the insertion of Ni(2 ) into sirohydrochlorin to y…		OG0001670	Protein of unknown function	OG0001347	PFAM FeoA family protein		OG0000762	Prokaryotic homologs of the JAB domain		OG0001848	Protein of unknown function	OG0001902	MFS_1 like family		OG0000477	Protein of unknown function		OG0001609	Domain of unknown function (DUF4040)	OG0000172	MatE		OG0000213	Rhodanese Homology Domain		OG0003188	Protein of unknown function	OG0001765	methyltransferase
OG0000316	Belongs to the carbohydrate kinase PfkB family				OG0001100	NADH-ubiquinone/plastoquinone oxidoreductase chain 6		OG0000268	DEAD DEAH box helicase domain protein		OG0002287	-	OG0002186	PFAM Uroporphyrinogen decarboxylase (URO-D)		OG0000563	Domain of unknown function (DUF814)		OG0001393	Belongs to the UPF0282 family	OG0001281	8-oxoguanine DNA glycosylase domain protein		OG0001192	nucleic acid binding OB-fold tRNA helicase-type		OG0001363	-	OG0000363	transposase		OG0000214	Ammonium Transporter Family		OG0002979	Baseplate J-like protein	OG0001119	Specifically catalyzes the beta-elimination of phosphate from L-phosphoserine and the beta-addition of sulfite to the dehydroalanine intermediate to produce L-cysteate
OG0000693	Functions by promoting the formation of the first peptide bond				OG0001153	-		OG0000929	Protein of unknown function		OG0002607	Protein of unknown function	OG0001591	Protein of unknown function		OG0000621	in RNase L inhibitor, RLI		OG0001921	Protein of unknown function	OG0001862	Bacterial regulatory protein, arsR family		OG0000241	Uncharacterized protein conserved in archaea (DUF2111)		OG0000026	Protein of unknown function	OG0001133	Carbon-nitrogen hydrolase		OG0000216	Belongs to the peptidase M50B family		OG0000080	Uncharacterised protein family (UPF0175)	OG0002266	4Fe-4S single cluster domain of Ferredoxin I
OG0000581	One of the primary rRNA binding proteins, it binds directly to 16S rRNA where it nucleates assembly of the body of the 30S subunit				OG0000915	An RNase that has 5'-3' exonuclease activity. May be involved in RNA degradation		OG0000973	DNA-dependent RNA polymerase catalyzes the transcription of DNA into RNA using the four ribonucleoside triphosphates as substrates		OG0003291	Toxic component of a toxin-antitoxin (TA) module. An RNase	OG0001654	Archaeal flagellar protein F		OG0000742	DNA-dependent RNA polymerase catalyzes the transcription of DNA into RNA using the four ribonucleoside triphosphates as substrates		OG0002604	type I restriction enzyme	OG0000647	Protein of unknown function		OG0000564	One of the primary rRNA binding proteins. Required for association of the 30S and 50S subunits to form the 70S ribosome, for tRNA binding and peptide bond formation. It has been suggested to have peptidyltransferase activity		OG0001588	poly(R)-hydroxyalkanoic acid synthase subunit PhaC	OG0001752	DHHA1 domain		OG0000217	-		OG0010787	DNA-sulfur modification-associated	OG0000497	PFAM triphosphoribosyl-dephospho-CoA protein
OG0000617	Located at the top of the head of the 30S subunit, it contacts several helices of the 16S rRNA. In the 70S ribosome it contacts the 23S rRNA (bridge B1a) and protein L5 of the 50S subunit (bridge B1b), connecting the 2 subunits				OG0001616	formylmethanofuran dehydrogenase, subunit E		OG0000069	Belongs to the peptidase S8 family		OG0003758	Protein of unknown function	OG0000903	SbcCD cleaves DNA hairpin structures. These structures can inhibit DNA replication and are intermediates in certain DNA recombination reactions. The complex acts as a 3'- 5' double strand exonuclease that can open hairpins. It also has a 5' single-strand endonuclease activity		OG0000113	Thiamine pyrophosphate enzyme, central domain		OG0001371	Domain of unknown function (DUF4258)	OG0001386	PFAM flavin reductase domain protein, FMN-binding		OG0000596	Protein S19 forms a complex with S13 that binds strongly to the 16S ribosomal RNA		OG0001683	Catalyzes the dehydration of chorismate into 3- (1- carboxyvinyl)oxy benzoate, a step in the biosynthesis of menaquinone (MK, vitamin K2)	OG0001376	Protein of unknown function		OG0000219	Protein of unknown function (DUF1670)		OG0003611	Protein of unknown function	OG0000799	ribosomal protein S15
OG0000579	Belongs to the eukaryotic ribosomal protein eL32 family				OG0003835	Protein of unknown function (DUF3467)		OG0000562	Specifically dimethylates two adjacent adenosines in the loop of a conserved hairpin near the 3'-end of 16S rRNA in the 30S particle. May play a critical role in biogenesis of 30S subunits		OG0001242	Protein of unknown function	OG0002224	Archaeal Type IV pilin, N-terminal		OG0000569	Involved in the biosynthesis of branched-chain amino acids (BCAA). Catalyzes an alkyl-migration followed by a ketol- acid reduction of (S)-2-acetolactate (S2AL) to yield (R)-2,3- dihydroxy-isovalerate. In the isomerase reaction, S2AL is rearranged via a Mg-dependent methyl migration to produce 3- hydroxy-3-methyl-2-ketobutyrate (HMKB). In the reductase reaction, this 2-ketoacid undergoes a metal-…		OG0001821	COG1743 Adenine-specific DNA methylase containing a Zn-ribbon	OG0000071	B12 binding domain		OG0000613	With S4 and S12 plays an important role in translational accuracy		OG0004037	ZIP Zinc transporter	OG0001331	-		OG0000221	membrane transporter protein		OG0001647	Best Blastp hit gi 4323609 gb AAD16446.1 (AF101410) transposase Mycoplasma mycoides subsp. mycoides SC gi 4323611 gb AAD16447.1 (AF101411) transposase Mycoplasma mycoides subsp. mycoides SC gi 4323613 gb AAD16448.1 (AF101412) transposase Mycoplasma mycoides subsp. mycoides SC , score	OG0000501	Cytochrome C biogenesis protein transmembrane region
OG0000844	Belongs to the UPF0215 family				OG0004596	ATPase associated with various cellular activities AAA_5		OG0000634	Catalyzes the ATP-dependent amination of UTP to CTP with either L-glutamine or ammonia as the source of nitrogen. Regulates intracellular CTP levels through interactions with the four ribonucleotide triphosphates		OG0001965	Universal stress protein family	OG0001403	DGC domain		OG0000268	DEAD DEAH box helicase domain protein		OG0002202	PFAM DNA methylase N-4 N-6	OG0001808	ATP-grasp domain		OG0000205	Methanogenesis marker protein 8		OG0002041	DNA polymerase elongation subunit (Family B)	OG0001775	Belongs to the pirin family		OG0000222	Methyltransferase domain		OG0001715	-	OG0001125	protein-(glutamine-N5) methyltransferase activity
OG0000530	Protein of unknown function (DUF521)				OG0001601	Protein of unknown function		OG0000109	TIGRFAM cobalt ABC transporter, inner membrane subunit CbiQ		OG0002341	Protein of unknown function	OG0000272	Domain of unknown function (DUF4445)		OG0000556	Involved in targeting and insertion of nascent membrane proteins into the cytoplasmic membrane. Acts as a receptor for the complex formed by the signal recognition particle (SRP) and the ribosome-nascent chain (RNC)		OG0003728	xylanase chitin deacetylase	OG0001710	Protein of unknown function		OG0000715	Binds to 23S rRNA. One of the proteins that surrounds the polypeptide exit tunnel on the outside of the ribosome		OG0002957	N-4 methylation of cytosine	OG0000983	SMART Elongator protein 3 MiaB NifB		OG0000223	Flagellin is the subunit protein which polymerizes to form the filaments of archaeal flagella		OG0002521	-	OG0001322	Thioredoxin
OG0000520	Belongs to the universal ribosomal protein uS2 family				OG0000363	transposase		OG0000691	Involved in DNA repair and in homologous recombination. May regulate the cleavage reactions of the branch-structured DNA. Has a very weak ATPase activity that is not stimulated by DNA. Binds DNA but does not promote DNA strands exchange		OG0002390	cytochrome complex assembly	OG0001150	type II secretion system protein		OG0000714	Belongs to the UPF0179 family		OG0001435	S-layer homology domain	OG0001665	Acetyltransferase (GNAT) domain		OG0000565	One of the primary rRNA binding proteins, this protein initially binds near the 5'-end of the 23S rRNA. It is important during the early stages of 50S assembly. It makes multiple contacts with different domains of the 23S rRNA in the assembled 50S subunit and ribosome		OG0002075	IMG reference gene	OG0002350	calcium- and calmodulin-responsive adenylate cyclase activity		OG0000224	TIGRFAM anaerobic ribonucleoside-triphosphate reductase		OG0004828	Catalyzes the reversible phosphatidyl group transfer from one phosphatidylglycerol molecule to another to form cardiolipin (CL) (diphosphatidylglycerol) and glycerol	OG0002150	Nitrogen regulatory protein P-II
OG0000472	PFAM Di-trans-poly-cis-decaprenylcistransferase				OG0002218	iron dependent repressor		OG0000650	Catalyzes the ATP- and formate-dependent formylation of 5-aminoimidazole-4-carboxamide-1-beta-d-ribofuranosyl 5'- monophosphate (AICAR) to 5-formaminoimidazole-4-carboxamide-1- beta-d-ribofuranosyl 5'-monophosphate (FAICAR) in the absence of folates		OG0002990	CO dehydrogenase/acetyl-CoA synthase delta subunit	OG0001536	Belongs to the low molecular weight phosphotyrosine protein phosphatase family		OG0000506	Possesses two activities a DNA synthesis (polymerase) and an exonucleolytic activity that degrades single-stranded DNA in the 3' to 5' direction. Has a template-primer preference which is characteristic of a replicative DNA polymerase		OG0001505	TIGRFAM CRISPR-associated protein Csx11	OG0001631	Citrate transporter		OG0000400	SMART DNA-directed DNA polymerase B		OG0001462	Branched-chain amino acid transport system permease component	OG0001890	PFAM ABC transporter		OG0000225	Protein of unknown function		OG0010079	Protein of unknown function	OG0001531	PFAM Thioesterase superfamily
OG0000580	Catalyzes the reversible phosphorylation of UMP to UDP				OG0001426	-		OG0000098	asparagine synthase (Glutamine-hydrolyzing		OG0004471	Protein of unknown function	OG0002738	Belongs to the TCP-1 chaperonin family		OG0000566	binds to the 23S rRNA		OG0001682	Protein of unknown function (DUF763)	OG0001093	Bacterial Ig-like domain		OG0000429	RNA methylase		OG0002941	Protein of unknown function	OG0001469	Has an important function as a repair enzyme for proteins that have been inactivated by oxidation. Catalyzes the reversible oxidation-reduction of methionine sulfoxide in proteins to methionine		OG0000226	Permeases of the major facilitator superfamily		OG0003190	Protein of unknown function	OG0001197	Pyruvoyl-dependent arginine decarboxylase
OG0000680	PFAM Phosphomethylpyrimidine kinase type-1				OG0000951	Segregation and condensation protein ScpA		OG0000830	Flavin prenyltransferase that catalyzes the synthesis of the prenylated FMN cofactor (prenyl-FMN) for 4-hydroxy-3- polyprenylbenzoic acid decarboxylase UbiD. The prenyltransferase is metal-independent and links a dimethylallyl moiety from dimethylallyl monophosphate (DMAP) to the flavin N5 and C6 atoms of FMN		OG0000100	nucleic acid-binding protein contains PIN domain	OG0001382	Probably involved in the biogenesis of the ribosome		OG0000532	PFAM dihydropteroate synthase, DHPS		OG0001061	Binds double-stranded DNA tightly but without sequence specificity. It is distributed uniformly and abundantly on the chromosome, suggesting a role in chromatin architecture. However, it does not significantly compact DNA. Binds rRNA and mRNA in vivo. May play a role in maintaining the structural and functional stability of RNA, and, perhaps, ribosomes	OG0002592	Uracil DNA glycosylase superfamily		OG0000847	KEOPS complex Cgi121-like subunit		OG0002102	butyrate kinase	OG0001594	TIGRFAM electron transport complex, RnfABCDGE type, B subunit		OG0000227	Part of the ACDS complex that catalyzes the reversible cleavage of acetyl-CoA, allowing autotrophic growth from CO(2). The alpha-epsilon subcomponent functions as a carbon monoxide dehydrogenase		OG0003767	Protein of unknown function	OG0001398	GPR1 FUN34 yaaH family
OG0000547	aspartate ornithine carbamoyltransferase, carbamoyl-P binding domain				OG0001342	Lycopene cyclase protein		OG0000727	sites to release the intron. The products are an intron and two tRNA half-molecules bearing 2',3' cyclic phosphate and 5'-OH termini. Recognizes a pseudosymmetric substrate in which 2 bulged loops of 3 bases are separated by a stem of 4 bp		OG0002790	nucleotidyltransferase activity	OG0000889	DEAD-like helicases superfamily		OG0000664	Part of the RFC clamp loader complex which loads the PCNA sliding clamp onto DNA		OG0001487	-	OG0001264	AAA domain (Cdc48 subfamily)		OG0000589	modulator of DNA gyrase		OG0001757	Thiamine-binding protein	OG0001861	Winged helix DNA-binding domain		OG0000229	Protein of unknown function		OG0010585	Protein of unknown function	OG0001445	-
OG0000109	TIGRFAM cobalt ABC transporter, inner membrane subunit CbiQ				OG0000956	damaged site, the DNA wraps around one UvrB monomer. DNA wrap is dependent on ATP binding by UvrB and probably causes local melting of the DNA helix, facilitating insertion of UvrB beta-hairpin between the DNA strands. Then UvrB probes one DNA strand for the presence of a lesion. If a lesion is found the UvrA subunits dissociate and the UvrB-DNA preincision complex is formed. This complex is subs…		OG0000321	Prenyltransferase that catalyzes the transfer of the geranylgeranyl moiety of geranylgeranyl diphosphate (GGPP) to the C2 hydroxyl of (S)-3-O-geranylgeranylglyceryl phosphate (GGGP). This reaction is the second ether-bond-formation step in the biosynthesis of archaeal membrane lipids		OG0002890	AAA domain	OG0001970	Cytochrome c-type biogenesis protein CcmF C-terminal		OG0000697	DNA-dependent RNA polymerase catalyzes the transcription of DNA into RNA using the four ribonucleoside triphosphates as substrates		OG0001997	Putative RNA methyltransferase	OG0002225	Protein of unknown function		OG0000682	Transcription elongation factor Spt4		OG0002501	Protein of unknown function	OG0000990	Aldo/keto reductase family		OG0000230	PAC2 family		OG0007959	Protein of unknown function	OG0002409	Tetratricopeptide repeat
OG0000410	TIGRFAM TraB family protein				OG0004408	Protein of unknown function		OG0000497	PFAM triphosphoribosyl-dephospho-CoA protein		OG0004482	Protein of unknown function	OG0000911	PFAM Class II Aldolase		OG0000454	GTP adenosylcobinamide-phosphate guanylyltransferase		OG0001952	ATP corrinoid adenosyltransferase BtuR CobO CobP	OG0001972	Glycosyl hydrolase family 57		OG0000709	Converts GTP to 7,8-dihydro-D-neopterin 2',3'-cyclic phosphate, the first intermediate in the biosynthesis of coenzyme methanopterin		OG0003222	Protein of unknown function	OG0002782	YoaP-like		OG0000231	EcoEI R protein C-terminal		OG0003068	integral membrane protein	OG0002036	Protein of unknown function (DUF1059)
OG0000670	amino acid-binding ACT domain protein				OG0001155	Bifunctional nuclease		OG0000291	PFAM sodium hydrogen exchanger		OG0004822	Protein of unknown function	OG0003130	-		OG0000416	Produces ATP from ADP in the presence of a proton gradient across the membrane. The archaeal beta chain is a regulatory subunit		OG0002715	Protein of unknown function	OG0001664	Protein of unknown function		OG0000745	One of the primary rRNA binding proteins, it binds directly near the 3'-end of the 23S rRNA, where it nucleates assembly of the 50S subunit		OG0003794	Protein of unknown function	OG0002720	Protein of unknown function		OG0000233	Protein of unknown function		OG0002076	Protein of unknown function (DUF499)	OG0001108	Protein of unknown function
OG0000017	NADPH-dependent FMN reductase				OG0001257	COG0467 RecA-superfamily ATPases implicated in signal transduction		OG0000475	Regulatory subunit of DNA primase, an RNA polymerase that catalyzes the synthesis of short RNA molecules used as primers for DNA polymerase during DNA replication. Stabilizes and modulates the activity of the small subunit, increasing the rate of DNA synthesis, and conferring RNA synthesis capability. The DNA polymerase activity may enable DNA primase to also catalyze primer extension after prime…		OG0004005	Protein of unknown function	OG0001895	Transfers an acetyl group from acetyl-CoA to L- homoserine, forming acetyl-L-homoserine		OG0000476	SMART Elongator protein 3 MiaB NifB		OG0001254	Protein of unknown function	OG0002033	Transcriptional regulator		OG0000288	Belongs to the MCM family		OG0000913	Putative antitoxin	OG0002260	Sodium:dicarboxylate symporter family		OG0000234	PFAM amino acid permease-associated region		OG0002344	-	OG0001214	PFAM Adenylate cyclase
OG0000438	Catalyzes the reversible conversion of 2- phosphoglycerate into phosphoenolpyruvate. It is essential for the degradation of carbohydrates via glycolysis				OG0004594	Belongs to the TCP-1 chaperonin family		OG0000432	PFAM Semialdehyde dehydrogenase NAD - binding		OG0003768	Protein of unknown function (DUF429)	OG0001526	Iron-binding zinc finger CDGSH type		OG0000493	Belongs to the class-III pyridoxal-phosphate-dependent aminotransferase family. HemL subfamily		OG0002039	-	OG0001559	Protein of unknown function		OG0000894	Protein of unknown function		OG0001789	COG3316 Transposase and inactivated derivatives	OG0000316	Belongs to the carbohydrate kinase PfkB family		OG0000235	Part of a complex that catalyzes the reversible cleavage of acetyl-CoA, allowing autotrophic growth from CO(2). The alpha- epsilon complex generates CO from CO(2), while the beta subunit (this protein) combines the CO with CoA and a methyl group to form acetyl-CoA. The methyl group, which is incorporated into acetyl- CoA, is transferred to the beta subunit by a corrinoid iron-sulfur protein (the …		OG0006860	Protein of unknown function	OG0000554	Belongs to the argininosuccinate synthase family. Type 1 subfamily
OG0000685	PFAM Aminotransferase class I and II				OG0001377	CRISPR (clustered regularly interspaced short palindromic repeat), is an adaptive immune system that provides protection against mobile genetic elements (viruses, transposable elements and conjugative plasmids). CRISPR clusters contain sequences complementary to antecedent mobile elements and target invading nucleic acids. CRISPR clusters are transcribed and processed into CRISPR RNA (crRNA). Fun…		OG0000651	TIGRFAM Cobalamin (vitamin B12) biosynthesis CobM CbiF, precorrin-4 C11-methyltransferase, core		OG0001875	Domain of unknown function (DUF4040)	OG0001289	Catalyzes the transfer of a methyl group from dimethylamine to the corrinoid cofactor of MtbC		OG0000225	Protein of unknown function		OG0006363	Protein of unknown function	OG0001583	Uncharacterized protein conserved in archaea (DUF2209)		OG0001127	-		OG0002337	Protein of unknown function	OG0000091	nitrogen fixation		OG0000237	General factor that plays a role in the activation of archaeal genes transcribed by RNA polymerase. Binds specifically to the TATA box promoter element which lies close to the position of transcription initiation		OG0006131	Protein of unknown function	OG0001490	PFAM Pyruvate ferredoxin flavodoxin oxidoreductase
OG0000371	transcription factor (CBF NF-Y)				OG0001083	protein conserved in archaea		OG0000556	Involved in targeting and insertion of nascent membrane proteins into the cytoplasmic membrane. Acts as a receptor for the complex formed by the signal recognition particle (SRP) and the ribosome-nascent chain (RNC)		OG0001702	Protein of unknown function (DUF2961)	OG0001694	Protein of unknown function		OG0000250	ATP binding to DnaK triggers the release of the substrate protein, thus completing the reaction cycle. Several rounds of ATP-dependent interactions between DnaJ, DnaK and GrpE are required for fully efficient folding. Also involved, together with DnaK and GrpE, in the DNA replication of plasmids through activation of initiation proteins		OG0000229	Protein of unknown function	OG0001085	B12 binding domain		OG0000226	Permeases of the major facilitator superfamily		OG0006544	PFAM ABC transporter	OG0001728	Belongs to the GbsR family		OG0000239	Domain of unknown function (DUF362)		OG0002960	Protein of unknown function	OG0001720	-
OG0000694	Catalyzes the transfer of the AMP portion of ATP to flavin mononucleotide (FMN) to produce flavin adenine dinucleotide (FAD) coenzyme				OG0000244	Phage integrase family		OG0000989	Dihydrouridine synthase (Dus)		OG0002986	-	OG0002153	Catalyzes the irreversible beta-carboxylation of phosphoenolpyruvate (PEP) to form oxaloacetate (OAA), a four- carbon dicarboxylic acid source for the tricarboxylic acid cycle		OG0000346	Phosphoribosylglycinamide synthetase, C domain		OG0002028	-	OG0001313	Uracil DNA glycosylase superfamily		OG0000237	General factor that plays a role in the activation of archaeal genes transcribed by RNA polymerase. Binds specifically to the TATA box promoter element which lies close to the position of transcription initiation		OG0002333	-	OG0002084	Acetyltransferase (GNAT) domain		OG0000241	Uncharacterized protein conserved in archaea (DUF2111)		OG0008247	Protein of unknown function	OG0001811	LexA-binding, inner membrane-associated putative hydrolase
OG0000552	Belongs to the ALAD family				OG0001169	Involved in regulation of DNA replication		OG0000689	Catalyzes two activities which are involved in the cyclic version of arginine biosynthesis the synthesis of N- acetylglutamate from glutamate and acetyl-CoA as the acetyl donor, and of ornithine by transacetylation between N(2)-acetylornithine and glutamate		OG0000253	Protein of unknown function (DUF433)	OG0001907	Virulence factor BrkB		OG0000605	Exchanges the guanine residue with 7-cyano-7- deazaguanine (preQ0) at position 15 in the dihydrouridine loop (D- loop) of archaeal tRNAs		OG0001419	ATP-dependent peptidase activity	OG0001765	methyltransferase		OG0000419	Domain of unknown function (DUF373)		OG0001796	Protein of unknown function	OG0001809	Catalyzes the attachment of pyrrolysine to tRNA(Pyl). Pyrrolysine is a lysine derivative encoded by the termination codon UAG		OG0000242	PFAM metal-dependent phosphohydrolase, HD sub domain		OG0003057	Protein of unknown function	OG0001029	ABC 3 transport family
OG0000519	Belongs to the MEMO1 family				OG0002542	Metallo-beta-lactamase superfamily		OG0000259	Catalyzes the condensation of iminoaspartate with dihydroxyacetone phosphate to form quinolinate		OG0001418	Psort location Cytoplasmic, score	OG0000896	Part of the twin-arginine translocation (Tat) system that transports large folded proteins containing a characteristic twin-arginine motif in their signal peptide across membranes. TatA could form the protein-conducting channel of the Tat system		OG0000462	Allows the formation of correctly charged Asn-tRNA(Asn) or Gln-tRNA(Gln) through the transamidation of misacylated Asp- tRNA(Asn) or Glu-tRNA(Gln) in organisms which lack either or both of asparaginyl-tRNA or glutaminyl-tRNA synthetases. The reaction takes place in the presence of glutamine and ATP through an activated phospho-Asp-tRNA(Asn) or phospho-Glu-tRNA(Gln)		OG0002491	Bacterial regulatory protein, arsR family	OG0001911	PFAM NurA domain		OG0000256	Catalyzes the NAD-dependent oxidative cleavage of spermidine and the subsequent transfer of the butylamine moiety of spermidine to the epsilon-amino group of a specific lysine residue of the eIF-5A precursor protein to form the intermediate deoxyhypusine residue		OG0002725	Catalyzes the transformation of pimelate into pimeloyl- CoA with concomitant hydrolysis of ATP to AMP	OG0002155	Putative ATP-dependent Lon protease		OG0000243	Possibly the antitoxin component of a type II toxin- antitoxin (TA) system		OG0002950	ATPase, AAA superfamily	OG0001785	PFAM Quinolinate phosphoribosyl transferase
OG0000468	PFAM AIR synthase related protein				OG0001042	NADH-ubiquinone/plastoquinone oxidoreductase chain 4L		OG0000232	Pyruvate ferredoxin/flavodoxin oxidoreductase		OG0002087	-	OG0001920	DeoC/LacD family aldolase		OG0000536	Acetolactate synthase, small subunit		OG0001648	Protein of unknown function	OG0001354	-		OG0000645	PFAM RNA polymerase Rpb4		OG0005349	Protein of unknown function	OG0000853	Transposase		OG0000244	Phage integrase family		OG0002560	Protein of unknown function	OG0001308	MTH865-like family
OG0000539	Catalyzes the condensation of (S)-aspartate-beta- semialdehyde (S)-ASA and pyruvate to 4-hydroxy- tetrahydrodipicolinate (HTPA)				OG0003790	Protein of unknown function		OG0000465	Belongs to the class-I aminoacyl-tRNA synthetase family		OG0002088	Protein of unknown function	OG0001456	Protein of unknown function		OG0000448	Belongs to the IlvD Edd family		OG0001705	Protein of unknown function	OG0002266	4Fe-4S single cluster domain of Ferredoxin I		OG0000324	Catalyzes the reversible phosphorylation of S-methyl-5'- thioadenosine (MTA) to adenine and 5-methylthioribose-1-phosphate. Involved in the breakdown of MTA, a major by-product of polyamine biosynthesis. Responsible for the first step in the methionine salvage pathway after MTA has been generated from S- adenosylmethionine. Has broad substrate specificity with 6- aminopurine nucleosides as prefer…		OG0001976	Metallo-beta-lactamase superfamily	OG0001455	Adenosylcobinamide amidohydrolase		OG0000245	UPF0056 membrane protein		OG0002483	Protein of unknown function	OG0001696	-
OG0000868	PFAM CBS domain containing protein				OG0001582	galactose-1-phosphate uridylyltransferase		OG0001006	Promotes the exchange of GDP for GTP in EF-1-alpha GDP, thus allowing the regeneration of EF-1-alpha GTP that could then be used to form the ternary complex EF-1-alpha GTP AAtRNA		OG0003088	Protein of unknown function	OG0001835	KAP family P-loop domain		OG0000554	Belongs to the argininosuccinate synthase family. Type 1 subfamily		OG0001814	Endonuclease IV plays a role in DNA repair. It cleaves phosphodiester bonds at apurinic or apyrimidinic sites (AP sites) to produce new 5'-ends that are base-free deoxyribose 5-phosphate residues. It preferentially attacks modified AP sites created by bleomycin and neocarzinostatin	OG0001322	Thioredoxin		OG0000754	PFAM bifunctional deaminase-reductase domain protein		OG0003012	Putative S-adenosyl-L-methionine-dependent methyltransferase	OG0001870	Thioesterase-like superfamily		OG0000246	Master enzyme that delivers sulfur to a number of partners involved in Fe-S cluster assembly, tRNA modification or cofactor biosynthesis. Catalyzes the removal of elemental sulfur atoms from cysteine to produce alanine. Functions as a sulfur delivery protein for Fe-S cluster synthesis onto IscU, an Fe-S scaffold assembly protein, as well as other S acceptor proteins		OG0010791	Domain of unknown function (DUF4365)	OG0000300	PFAM glutamate synthase alpha subunit domain protein
OG0000852	Could be responsible for synthesis of pseudouridine from uracil-13 in transfer RNAs				OG0001857	RuvA, C-terminal domain		OG0000298	Radical SAM		OG0001515	Protein of unknown function	OG0000805	Protein of unknown function		OG0000512	PFAM PP-loop domain protein		OG0002091	PFAM biotin lipoate A B protein ligase	OG0002150	Nitrogen regulatory protein P-II		OG0000700	Sliding clamp subunit that acts as a moving platform for DNA processing. Responsible for tethering the catalytic subunit of DNA polymerase and other proteins to DNA during high-speed replication		OG0002403	Domain of unknown function (DUF362)	OG0001064	Fumarate hydratase (Fumerase)		OG0000247	Phage integrase, N-terminal SAM-like domain		OG0002287	-	OG0001043	Relaxes both positive and negative superturns and exhibits a strong decatenase activity
OG0000800	Belongs to the eukaryotic ribosomal protein eS17 family				OG0001075	PFAM PUA domain containing protein		OG0000207	Glutamine synthetase, catalytic domain		OG0001746	-	OG0001963	Radical SAM domain protein		OG0000555	PFAM ribosomal protein S8E		OG0001828	Amidohydrolase	OG0001531	PFAM Thioesterase superfamily		OG0000821	PFAM nucleic acid binding, OB-fold, tRNA helicase-type		OG0001249	Putative transposase	OG0001172	Methanol-cobalamin methyltransferase B subunit		OG0000248	Cobalamin biosynthesis protein CbiG		OG0002607	Protein of unknown function	OG0001102	Mitochondrial biogenesis AIM24
OG0000799	ribosomal protein S15				OG0001073	biotin lipoate A B protein ligase		OG0000186	SMART phosphoesterase PHP domain protein		OG0002197	PFAM Cobyrinic acid a,c-diamide synthase	OG0001602	Protein of unknown function		OG0000796	May function in recognizing stalled ribosomes, interact with stem-loop structures in stalled mRNA molecules, and effect endonucleolytic cleavage of the mRNA. May play a role in the release non-functional ribosomes and degradation of damaged mRNAs. Has endoribonuclease activity		OG0001549	Protein of unknown function DUF86	OG0001788	COG0229 Conserved domain frequently associated with peptide methionine sulfoxide reductase		OG0000455	Catalyzes the NADPH-dependent reduction of N-acetyl-5- glutamyl phosphate to yield N-acetyl-L-glutamate 5-semialdehyde		OG0001769	Catalyzes the biosynthesis of agmatine from arginine	OG0001500	PAP2 superfamily		OG0000249	PFAM Uncharacterised protein family UPF0066		OG0007431	Could be responsible for synthesis of pseudouridine from uracil-13 in transfer RNAs	OG0001534	nickel cation binding
OG0000827	methanogenesis marker protein 2				OG0004859	PFAM AAA ATPase central domain protein		OG0001035	Ribosomal proteins 50S-L18Ae/60S-L20/60S-L18A		OG0004225	Protein of unknown function	OG0002820	DNA-3-methyladenine glycosylase activity		OG0000242	PFAM metal-dependent phosphohydrolase, HD sub domain		OG0001567	ATP-citrate synthase (ATP-citrate (Pro-S-)-lyase)(Citrate cleavage enzyme)	OG0001753	DNA polymerase type-B family		OG0000639	Non-catalytic component of the exosome, which is a complex involved in RNA degradation. Increases the RNA binding and the efficiency of RNA degradation. Helpful for the interaction of the exosome with A-poor RNAs		OG0001815	Domain of unknown function (DUF4349)	OG0001478	Small Multidrug Resistance protein		OG0000250	ATP binding to DnaK triggers the release of the substrate protein, thus completing the reaction cycle. Several rounds of ATP-dependent interactions between DnaJ, DnaK and GrpE are required for fully efficient folding. Also involved, together with DnaK and GrpE, in the DNA replication of plasmids through activation of initiation proteins		OG0005673	sigma factor antagonist activity	OG0001944	Condenses 4-methyl-5-(beta-hydroxyethyl)thiazole monophosphate (THZ-P) and 2-methyl-4-amino-5-hydroxymethyl pyrimidine pyrophosphate (HMP-PP) to form thiamine monophosphate (TMP)
OG0000641	Belongs to the PDCD5 family				OG0001284	Belongs to the eIF-2B alpha beta delta subunits family		OG0000211	PFAM Xylose isomerase domain protein TIM barrel		OG0001979	Transmembrane exosortase (Exosortase_EpsH)	OG0001250	PFAM MCP methyltransferase CheR-type		OG0000921	Binds 16S rRNA, required for the assembly of 30S particles		OG0003755	DNA methylase	OG0001415	PFAM Cupin 2, conserved barrel domain protein		OG0000291	PFAM sodium hydrogen exchanger		OG0001527	-	OG0001397	Part of the energy-coupling factor (ECF) transporter complex CbiMNOQ involved in cobalt import		OG0000251	Toxic component of a toxin-antitoxin (TA) module. An RNase		OG0003291	Toxic component of a toxin-antitoxin (TA) module. An RNase	OG0000317	GMP synthase C terminal domain
OG0000532	PFAM dihydropteroate synthase, DHPS				OG0000966	ArsR transcriptional regulator		OG0000382	Component of the proteasome core, a large protease complex with broad specificity involved in protein degradation		OG0003205	-	OG0001203	ATPases involved in biogenesis of archaeal flagella		OG0000682	Transcription elongation factor Spt4		OG0002301	Protein of unknown function	OG0001797	Oxidoreductase FAD-binding domain		OG0000703	1-(5-phosphoribosyl)-5- (5-phosphoribosylamino)methylideneamino imidazole-4-carboxamide isomerase		OG0004072	Protein of unknown function	OG0002001	Protein of unknown function		OG0000252	Protein of unknown function		OG0001242	Protein of unknown function	OG0000721	Tripartite tricarboxylate transporter TctA family
OG0000480	3-Oxoacyl- acyl-carrier-protein (ACP) synthase III C terminal							OG0000470	Non-catalytic component of the exosome, which is a complex involved in RNA degradation. Contributes to the structuring of the Rrp41 active site		OG0001483	Belongs to the acylphosphatase family	OG0002034	GAF domain		OG0000709	Converts GTP to 7,8-dihydro-D-neopterin 2',3'-cyclic phosphate, the first intermediate in the biosynthesis of coenzyme methanopterin		OG0002286	Protein of unknown function	OG0002345	PLD-like domain		OG0000327	Catalyzes the insertion of Co(2 ) into sirohydrochlorin as part of the anaerobic pathway to cobalamin biosynthesis. Involved in the biosynthesis of the unique nickel-containing tetrapyrrole coenzyme F430, the prosthetic group of methyl- coenzyme M reductase (MCR), which plays a key role in methanogenesis and anaerobic methane oxidation. Catalyzes the insertion of Ni(2 ) into sirohydrochlorin to y…		OG0002584	PFAM Saccharopine dehydrogenase	OG0001925	Thioredoxin		OG0000253	Protein of unknown function (DUF433)		OG0005251	Protein of unknown function	OG0000108	Protein of unknown function (DUF1616)
OG0000327	Catalyzes the insertion of Co(2 ) into sirohydrochlorin as part of the anaerobic pathway to cobalamin biosynthesis. Involved in the biosynthesis of the unique nickel-containing tetrapyrrole coenzyme F430, the prosthetic group of methyl- coenzyme M reductase (MCR), which plays a key role in methanogenesis and anaerobic methane oxidation. Catalyzes the insertion of Ni(2 ) into sirohydrochlorin to y…							OG0000485	Catalytic component of the exosome, which is a complex involved in RNA degradation. Has 3'- 5' exoribonuclease activity. Can also synthesize heteropolymeric RNA-tails		OG0001517	Toxic component of a toxin-antitoxin (TA) module. An RNase	OG0001552	of nitrite reductase and ring-hydroxylating dioxygenase		OG0000004	PFAM response regulator receiver		OG0002805	N-terminal domain of (some) glycogen debranching enzymes	OG0000936	Methylenetetrahydrofolate reductase		OG0000268	DEAD DEAH box helicase domain protein		OG0002648	JAB/MPN domain	OG0002442	Protein of unknown function (DUF4011)		OG0000254	pfam abc-1		OG0005182	-	OG0002822	Protein of unknown function
OG0000509	PFAM amidohydrolase							OG0000504	Non-catalytic component of the exosome, which is a complex involved in RNA degradation. Increases the RNA binding and the efficiency of RNA degradation. Confers strong poly(A) specificity to the exosome		OG0001759	glycerophosphoryl diester phosphodiesterase	OG0001915	Protein of unknown function		OG0000966	ArsR transcriptional regulator		OG0002612	AbrB family	OG0001398	GPR1 FUN34 yaaH family		OG0000098	asparagine synthase (Glutamine-hydrolyzing		OG0002207	Belongs to the GHMP kinase family. GalK subfamily	OG0000329	MotA/TolQ/ExbB proton channel family		OG0000255	Rubredoxin-like zinc ribbon domain (DUF35_N)		OG0005708	Transcriptional regulators	OG0001210	Protein of unknown function
OG0000155	PFAM Glycosyl transferase family 2							OG0000575	PFAM Shwachman-Bodian-Diamond syndrome		OG0002090	Radical SAM domain protein	OG0002723	Protein of unknown function		OG0000643	PFAM Radical SAM domain protein		OG0001383	Flavin reductase like domain	OG0001445	-		OG0000299	TIGRFAM UbiD family		OG0002514	Protein of unknown function	OG0000078	Methionine synthase		OG0000256	Catalyzes the NAD-dependent oxidative cleavage of spermidine and the subsequent transfer of the butylamine moiety of spermidine to the epsilon-amino group of a specific lysine residue of the eIF-5A precursor protein to form the intermediate deoxyhypusine residue		OG0004830	Protein of unknown function	OG0001008	chorismate mutase
OG0000349	Integral membrane							OG0000667	This is 1 of the proteins that binds and probably mediates the attachment of the 5S RNA into the large ribosomal subunit, where it forms part of the central protuberance. In the 70S ribosome it contacts protein S13 of the 30S subunit (bridge B1b), connecting the 2 subunits		OG0001453	Catalyzes the NADPH-dependent reduction of ketopantoate into pantoic acid	OG0001545	UPF0210 protein		OG0000075	FKBP-type peptidyl-prolyl cis-trans isomerase		OG0002517	Glycosyltransferase Family 4	OG0001637	Type II/IV secretion system protein		OG0000830	Flavin prenyltransferase that catalyzes the synthesis of the prenylated FMN cofactor (prenyl-FMN) for 4-hydroxy-3- polyprenylbenzoic acid decarboxylase UbiD. The prenyltransferase is metal-independent and links a dimethylallyl moiety from dimethylallyl monophosphate (DMAP) to the flavin N5 and C6 atoms of FMN		OG0001888	DsrE/DsrF-like family	OG0001700	Uncharacterized protein containing a ferredoxin domain (DUF2148)		OG0000258	Protein of unknown function DUF86		OG0005160	Predicted nucleotide-binding protein containing TIR-like domain	OG0002062	PFAM Endonuclease Exonuclease phosphatase
OG0001241	Catalyzes the stereoinversion of LL-2,6- diaminoheptanedioate (L,L-DAP) to meso-diaminoheptanedioate (meso- DAP), a precursor of L-lysine							OG0000405	Catalyzes the decarboxylation of L-tyrosine to produce tyramine for methanofuran biosynthesis. Can also catalyze the decarboxylation of L-aspartate to produce beta-alanine for coenzyme A (CoA) biosynthesis		OG0001324	Protein of unknown function	OG0001200	Ion channel		OG0000151	PhoU domain		OG0001695	ABC-type phosphate phosphonate transport system, periplasmic component	OG0001550	Protein of unknown function		OG0000650	Catalyzes the ATP- and formate-dependent formylation of 5-aminoimidazole-4-carboxamide-1-beta-d-ribofuranosyl 5'- monophosphate (AICAR) to 5-formaminoimidazole-4-carboxamide-1- beta-d-ribofuranosyl 5'-monophosphate (FAICAR) in the absence of folates		OG0001603	COG0589 Universal stress protein UspA and related nucleotide-binding	OG0001521	RNA-binding protein of the translin family		OG0000259	Catalyzes the condensation of iminoaspartate with dihydroxyacetone phosphate to form quinolinate		OG0003333	Protein of unknown function	OG0001913	PFAM Radical SAM
OG0000830	Flavin prenyltransferase that catalyzes the synthesis of the prenylated FMN cofactor (prenyl-FMN) for 4-hydroxy-3- polyprenylbenzoic acid decarboxylase UbiD. The prenyltransferase is metal-independent and links a dimethylallyl moiety from dimethylallyl monophosphate (DMAP) to the flavin N5 and C6 atoms of FMN							OG0000543	binds to the 23S rRNA		OG0001666	Protein of unknown function	OG0002349	Cytochrome c		OG0000586	HTH-type transcriptional regulatory protein		OG0001593	Adenosine specific kinase	OG0002409	Tetratricopeptide repeat		OG0000321	Prenyltransferase that catalyzes the transfer of the geranylgeranyl moiety of geranylgeranyl diphosphate (GGPP) to the C2 hydroxyl of (S)-3-O-geranylgeranylglyceryl phosphate (GGGP). This reaction is the second ether-bond-formation step in the biosynthesis of archaeal membrane lipids		OG0003641	Protein of unknown function	OG0002053	Protein of unknown function		OG0000261	Phosphoadenosine phosphosulfate reductase family		OG0003026	Protein of unknown function	OG0001337	-
OG0000634	Catalyzes the ATP-dependent amination of UTP to CTP with either L-glutamine or ammonia as the source of nitrogen. Regulates intracellular CTP levels through interactions with the four ribonucleotide triphosphates							OG0000531	May play a key role in the regulation of the intracellular concentration of adenosylhomocysteine		OG0002330	-	OG0001810	-		OG0000672	pfam ammecr1		OG0001857	RuvA, C-terminal domain	OG0002036	Protein of unknown function (DUF1059)		OG0000742	DNA-dependent RNA polymerase catalyzes the transcription of DNA into RNA using the four ribonucleoside triphosphates as substrates		OG0003218	Protein of unknown function	OG0001160	Precorrin-2 C20-methyltransferase		OG0000262	Putative zinc- or iron-chelating domain		OG0000100	nucleic acid-binding protein contains PIN domain	OG0001001	PspA/IM30 family
OG0000458	PFAM aminotransferase class V							OG0001036	D-aminoacyl-tRNA deacylase with broad substrate specificity. By recycling D-aminoacyl-tRNA to D-amino acids and free tRNA molecules, this enzyme counteracts the toxicity associated with the formation of D-aminoacyl-tRNA entities in vivo		OG0002242	-	OG0001679	ABC transporter, ATP-binding protein		OG0000166	orotate phosphoribosyltransferase activity		OG0001416	Protein of unknown function	OG0001108	Protein of unknown function		OG0000475	Regulatory subunit of DNA primase, an RNA polymerase that catalyzes the synthesis of short RNA molecules used as primers for DNA polymerase during DNA replication. Stabilizes and modulates the activity of the small subunit, increasing the rate of DNA synthesis, and conferring RNA synthesis capability. The DNA polymerase activity may enable DNA primase to also catalyze primer extension after prime…		OG0001505	TIGRFAM CRISPR-associated protein Csx11	OG0001906	Protein of unknown function		OG0000264	Protein of unknown function		OG0002030	-	OG0001538	GTPase that associates with the 50S ribosomal subunit and may have a role during protein synthesis or ribosome biogenesis
OG0000168	Protein of unknown function DUF116							OG0000631	PFAM Methyl-coenzyme M reductase		OG0001062	Radical SAM superfamily	OG0001597	-		OG0000752	Protein of unknown function		OG0002395	Protein of unknown function	OG0001214	PFAM Adenylate cyclase		OG0000553	TIGRFAM anaerobic ribonucleoside-triphosphate reductase activating protein		OG0001061	Binds double-stranded DNA tightly but without sequence specificity. It is distributed uniformly and abundantly on the chromosome, suggesting a role in chromatin architecture. However, it does not significantly compact DNA. Binds rRNA and mRNA in vivo. May play a role in maintaining the structural and functional stability of RNA, and, perhaps, ribosomes	OG0002516	Protein of unknown function		OG0000267	Reverse transcriptase (RNA-dependent DNA polymerase)		OG0002522	Protein of unknown function	OG0000599	Catalyzes the NAD(P)H-dependent reduction of dihydroxyacetonephosphate (DHAP or glycerone phosphate) to glycerol 1-phosphate (G1P). The G1P thus generated is used as the glycerophosphate backbone of phospholipids in the cellular membranes of Archaea
OG0000431	Belongs to the V-ATPase 116 kDa subunit family							OG0001075	PFAM PUA domain containing protein		OG0001686	Thioredoxin-like [2Fe-2S] ferredoxin	OG0001321	Protein of unknown function (DUF3303)		OG0000457	PFAM aminoacyl-tRNA synthetase class Ib				OG0001490	PFAM Pyruvate ferredoxin flavodoxin oxidoreductase		OG0000689	Catalyzes two activities which are involved in the cyclic version of arginine biosynthesis the synthesis of N- acetylglutamate from glutamate and acetyl-CoA as the acetyl donor, and of ornithine by transacetylation between N(2)-acetylornithine and glutamate		OG0001487	-	OG0000062	Belongs to the binding-protein-dependent transport system permease family. FecCD subfamily		OG0000270	Reduction of methyl-coenzyme M (2-(methylthio) ethanesulfonic acid) with 7-mercaptoheptanoylthreonine phosphate to methane and a heterodisulfide		OG0003371	Protein of unknown function	OG0001091	Predicted transporter (DUF2162)
OG0000108	Protein of unknown function (DUF1616)							OG0000592	hydrolase		OG0001272	PFAM IstB domain protein ATP-binding protein	OG0000038	Protein of unknown function		OG0000348	DNA-dependent ATPase and 3'-5' DNA helicase that may be involved in repair of stalled replication forks				OG0001720	-		OG0000561	TGS domain protein		OG0000379	PD-(D/E)XK nuclease superfamily	OG0001660	Protein of unknown function		OG0000271	HD domain		OG0002069	Protein of unknown function	OG0002294	Protein of unknown function
OG0000733	TIGRFAM argininosuccinate lyase							OG0000170	TIGRFAM archaeoflavoprotein AfpA		OG0001877	Protein of unknown function	OG0002136	-		OG0000777	Contacts the emerging nascent chain on the ribosome				OG0002166	Cysteine synthase		OG0000779	60S ribosomal protein		OG0003800	Protein of unknown function	OG0001496	trimethylamine methyltransferase		OG0000273	Pyridine nucleotide-disulphide oxidoreductase		OG0001432	Protein of unknown function	OG0001077	S-layer protein
OG0000356	AAA domain (dynein-related subfamily)							OG0000572	Catalytic subunit of DNA primase, an RNA polymerase that catalyzes the synthesis of short RNA molecules used as primers for DNA polymerase during DNA replication. The small subunit contains the primase catalytic core and has DNA synthesis activity on its own. Binding to the large subunit stabilizes and modulates the activity, increasing the rate of DNA synthesis while decreasing the length of the…		OG0002377	Transcriptional regulator	OG0001779	PRC-barrel domain		OG0000393	Belongs to the class-IV pyridoxal-phosphate-dependent aminotransferase family				OG0001811	LexA-binding, inner membrane-associated putative hydrolase		OG0000286	Removes the N-terminal methionine from nascent proteins. The N-terminal methionine is often cleaved when the second residue in the primary sequence is small and uncharged (Met-Ala-, Cys, Gly, Pro, Ser, Thr, or Val)		OG0003795	Formate hydrogenlyase subunit 6 NADH ubiquinone oxidoreductase 23 kD subunit (chain I)	OG0003260	-		OG0000274	PFAM TrkA-N domain		OG0004535	Protein of unknown function	OG0000657	Catalyzes the hydrolysis of the adenine ring of phosphoribosyl-AMP
OG0000333	4Fe-4S dicluster domain							OG0000049	Mechanosensitive ion channel		OG0003763	Rubrerythrin	OG0001937	-		OG0000597	PFAM Imidazoleglycerol-phosphate dehydratase				OG0001585	-		OG0000612	Belongs to the eukaryotic ribosomal protein eL21 family		OG0003497	FlgD Ig-like domain	OG0001346	COG3385 FOG Transposase and inactivated derivatives		OG0000275	NADH ubiquinone oxidoreductase 49 kD subunit 7		OG0002407	Pfam:UPF0118	OG0002186	PFAM Uroporphyrinogen decarboxylase (URO-D)
OG0000561	TGS domain protein							OG0000072	TIGRFAM Acetate-CoA ligase		OG0001178	BRO family, N-terminal domain	OG0001288	methyltransferase activity		OG0000747	Pfam:DUF137				OG0001868	AAA-like domain		OG0000774	Translation initiation factor 2 alpha subunit		OG0001802	Protein of unknown function	OG0001524	Functions in trans to edit the amino acid moiety from		OG0000276	PFAM Cytochrome c assembly protein		OG0007869	Protein of unknown function	OG0000697	DNA-dependent RNA polymerase catalyzes the transcription of DNA into RNA using the four ribonucleoside triphosphates as substrates
OG0000305	Histone deacetylase domain							OG0000177	oxidoreductase activity, acting on the aldehyde or oxo group of donors, iron-sulfur protein as acceptor		OG0004002	Psort location Cytoplasmic, score 8.96	OG0002020	Protein of unknown function		OG0000828	Part of the phosphoribosylformylglycinamidine synthase complex involved in the purines biosynthetic pathway. Catalyzes the ATP-dependent conversion of formylglycinamide ribonucleotide (FGAR) and glutamine to yield formylglycinamidine ribonucleotide (FGAM) and glutamate. The FGAM synthase complex is composed of three subunits. PurQ produces an ammonia molecule by converting glutamine to glutamate.…				OG0001714	Protein of unknown function (DUF1722)		OG0000858	Ribosomal protein S27E		OG0002114	Uncharacterised protein family (UPF0158)	OG0001829	-		OG0000277	Involved in regulation of DNA replication		OG0002962	Protein of unknown function (DUF3800)	OG0001591	Protein of unknown function
OG0000265	Catalyzes the phosphorylation of pyruvate to phosphoenolpyruvate							OG0000711	Part of ribonuclease P, a protein complex that generates mature tRNA molecules by cleaving their 5'-ends		OG0004480	Protein of unknown function	OG0002099	Protein of unknown function		OG0000126	Catalyzes a transaldol reaction between 6-deoxy-5- ketofructose 1-phosphate (DKFP) and L-aspartate semialdehyde (ASA) with an elimination of hydroxypyruvaldehyde phosphate to yield 2- amino-3,7-dideoxy-D-threo-hept-6-ulosonate (ADH). Plays a key role in an alternative pathway of the biosynthesis of 3-dehydroquinate (DHQ), which is involved in the canonical pathway for the biosynthesis of aromatic…				OG0001696	-		OG0000731	Catalyzes the reversible conversion of ribose-5- phosphate to ribulose 5-phosphate		OG0000229	Protein of unknown function	OG0000377	MacB-like periplasmic core domain		OG0000279	PFAM oxidoreductase nitrogenase, component 1		OG0002267	translation release factor activity	OG0001146	Na+/H+ ion antiporter subunit
OG0000085	Ferrous iron transport B domain protein							OG0000775	protein conserved in archaea		OG0001460	Peptidase dimerisation domain	OG0001311	-		OG0001008	chorismate mutase				OG0001411	-		OG0000298	Radical SAM		OG0002191	Protein of unknown function	OG0001580	permease		OG0000280	DEAD H associated		OG0002576	Uncharacterised protein family (UPF0175)	OG0000692	PFAM Radical SAM domain protein
OG0000881	Protein of unknown function (DUF460)							OG0000333	4Fe-4S dicluster domain		OG0002081	CRISPR-associated protein Cas4	OG0001497	Glycosyl hydrolase family 57		OG0000851	Catalyzes the conversion of 4-hydroxy- tetrahydrodipicolinate (HTPA) to tetrahydrodipicolinate				OG0001306	Sugar-specific transcriptional regulator TrmB		OG0000506	Possesses two activities a DNA synthesis (polymerase) and an exonucleolytic activity that degrades single-stranded DNA in the 3' to 5' direction. Has a template-primer preference which is characteristic of a replicative DNA polymerase		OG0001956	Protein of unknown function	OG0001812	Associated with various cellular activities		OG0000283	toxin activity		OG0006461	Protein of unknown function	OG0000661	Endonuclease that specifically degrades the RNA of RNA- DNA hybrids
OG0000833	4Fe-4S dicluster domain							OG0000449	Catalyzes the condensation of ATP and 5-phosphoribose 1- diphosphate to form N'-(5'-phosphoribosyl)-ATP (PR-ATP). Has a crucial role in the pathway because the rate of histidine biosynthesis seems to be controlled primarily by regulation of HisG enzymatic activity		OG0002128	response to oxidative stress	OG0001269	Cupin 2, conserved barrel domain protein		OG0000767	Forms part of the ribosomal stalk which helps the ribosome interact with GTP-bound translation factors				OG0000826	Specifically catalyzes the N1-methylation of pseudouridine at position 54 (Psi54) in tRNAs		OG0000897	binds to the 23S rRNA		OG0002636	Protein of unknown function	OG0001768	Flavodoxin		OG0000284	nucleic acid-binding protein, contains PIN domain		OG0005223	Belongs to the peptidase S8 family	OG0000114	Protein of unknown function
OG0000779	60S ribosomal protein							OG0000209	oxidoreductase activity, acting on the aldehyde or oxo group of donors, iron-sulfur protein as acceptor		OG0001993	Putative heavy-metal chelation	OG0002219	Protein of unknown function		OG0000700	Sliding clamp subunit that acts as a moving platform for DNA processing. Responsible for tethering the catalytic subunit of DNA polymerase and other proteins to DNA during high-speed replication				OG0001944	Condenses 4-methyl-5-(beta-hydroxyethyl)thiazole monophosphate (THZ-P) and 2-methyl-4-amino-5-hydroxymethyl pyrimidine pyrophosphate (HMP-PP) to form thiamine monophosphate (TMP)		OG0000194	PFAM pyridoxamine 5'-phosphate		OG0002028	-	OG0002717	Protein of unknown function		OG0000285	Catalyzes the reversible transfer of a formyl group from formylmethanofuran (formyl-MFR) to tetrahydromethanopterin (H(4)MPT) so as to produce 5-formyl tetrahydromethanopterin (5- formyl-H(4)MPT) and methanofuran (MFR)		OG0003281	-	OG0000272	Domain of unknown function (DUF4445)
OG0000127	AAA-like domain							OG0000685	PFAM Aminotransferase class I and II		OG0002174	Transfers and isomerizes the ribose moiety from AdoMet to the 7-aminomethyl group of 7-deazaguanine (preQ1-tRNA) to give epoxyqueuosine (oQ-tRNA)	OG0001658	iron dependent repressor		OG0000519	Belongs to the MEMO1 family				OG0001246	-		OG0000835	Forms part of the ribosomal stalk, playing a central role in the interaction of the ribosome with GTP-bound translation factors		OG0001781	Protein of unknown function	OG0001878	Haloacid dehalogenase-like hydrolase		OG0000286	Removes the N-terminal methionine from nascent proteins. The N-terminal methionine is often cleaved when the second residue in the primary sequence is small and uncharged (Met-Ala-, Cys, Gly, Pro, Ser, Thr, or Val)		OG0000253	Protein of unknown function (DUF433)	OG0001138	Protein of unknown function (DUF2551)
OG0000162	PFAM methyl-viologen-reducing hydrogenase delta subunit							OG0000490	PFAM Haloacid dehalogenase domain protein hydrolase		OG0001612	Protein of unknown function	OG0001596	Protein of unknown function (DUF3467)		OG0000645	PFAM RNA polymerase Rpb4				OG0001604	-		OG0000202	Releases the supercoiling and torsional tension of DNA, which is introduced during the DNA replication and transcription, by transiently cleaving and rejoining one strand of the DNA duplex. Introduces a single-strand break via transesterification at a target site in duplex DNA. The scissile phosphodiester is attacked by the catalytic tyrosine of the enzyme, resulting in the formation of a DNA-(5'…		OG0002965	COG2002 Regulators of stationary sporulation gene expression	OG0001735	Sulfate transporter antisigma-factor antagonist STAS		OG0000287	COG1009 NADH ubiquinone oxidoreductase subunit 5 (chain L) Multisubunit Na H antiporter, MnhA subunit		OG0003215	Protein of unknown function	OG0001356	subunit of tRNA(5-methylaminomethyl-2-thiouridylate) methyltransferase contains the PP-loop ATPase domain
OG0000910	Protein of unknown function DUF134							OG0000701	Uncharacterized protein conserved in archaea (DUF2073)		OG0001609	Domain of unknown function (DUF4040)	OG0001176	Glutamine amidotransferase class-I		OG0000386	Catalyzes the attachment of glutamate to tRNA(Glu) in a two-step reaction glutamate is first activated by ATP to form Glu-AMP and then transferred to the acceptor end of tRNA(Glu)				OG0000959	Protein of unknown function (DUF2551)		OG0000670	amino acid-binding ACT domain protein		OG0002180	Protein of unknown function	OG0001834	Protein of unknown function		OG0000288	Belongs to the MCM family		OG0002129	SpoVT / AbrB like domain	OG0000889	DEAD-like helicases superfamily
OG0000674	Belongs to the eukaryotic ribosomal protein eS28 family							OG0000674	Belongs to the eukaryotic ribosomal protein eS28 family		OG0002621	Putative zincin peptidase	OG0001299	phosphoserine phosphatase		OG0000539	Catalyzes the condensation of (S)-aspartate-beta- semialdehyde (S)-ASA and pyruvate to 4-hydroxy- tetrahydrodipicolinate (HTPA)				OG0002822	Protein of unknown function		OG0000476	SMART Elongator protein 3 MiaB NifB		OG0001419	ATP-dependent peptidase activity	OG0001893	Putative heavy-metal chelation		OG0000289	PFAM Amidohydrolase 3		OG0002858	Protein of unknown function	OG0001672	PFAM DNA alkylation repair enzyme
OG0000673	Multifunctional RNA-binding protein that recognizes the K-turn motif in ribosomal RNA, the RNA component of RNase P, box H ACA, box C D and box C' D' sRNAs							OG0000735	Major role in the synthesis of nucleoside triphosphates other than ATP. The ATP gamma phosphate is transferred to the NDP beta phosphate via a ping-pong mechanism, using a phosphorylated active-site intermediate		OG0001363	-	OG0001837	Phosphotransferase enzyme family		OG0000473	A type II topoisomerase that negatively supercoils closed circular double-stranded (ds) DNA in an ATP-dependent manner to modulate DNA topology and maintain chromosomes in an underwound state. Negative supercoiling favors strand separation, and DNA replication, transcription, recombination and repair, all of which involve strand separation. Also able to catalyze the interconversion of other topol…				OG0001701	PFAM Substrate-binding region of ABC-type glycine betaine transport system		OG0000611	Orotidine 5'-phosphate decarboxylase		OG0001648	Protein of unknown function	OG0001394	Type I phosphodiesterase / nucleotide pyrophosphatase		OG0000290	Ndr family		OG0003472	HicA toxin of bacterial toxin-antitoxin,	OG0000281	IA, variant 1
OG0000236	IGPS catalyzes the conversion of PRFAR and glutamine to IGP, AICAR and glutamate. The HisF subunit catalyzes the cyclization activity that produces IGP and AICAR from PRFAR using the ammonia provided by the HisH subunit							OG0000673	Multifunctional RNA-binding protein that recognizes the K-turn motif in ribosomal RNA, the RNA component of RNase P, box H ACA, box C D and box C' D' sRNAs		OG0000026	Protein of unknown function	OG0001372	Belongs to the UPF0216 family		OG0000236	IGPS catalyzes the conversion of PRFAR and glutamine to IGP, AICAR and glutamate. The HisF subunit catalyzes the cyclization activity that produces IGP and AICAR from PRFAR using the ammonia provided by the HisH subunit				OG0001210	Protein of unknown function		OG0000493	Belongs to the class-III pyridoxal-phosphate-dependent aminotransferase family. HemL subfamily		OG0003002	Protein of unknown function	OG0002384	Protein of unknown function (DUF1524)		OG0000291	PFAM sodium hydrogen exchanger		OG0005232	Belongs to the arginase family	OG0000818	-
OG0000555	PFAM ribosomal protein S8E							OG0000991	AAA ATPase central domain protein		OG0003447	Protein of unknown function	OG0001928	-		OG0000708	Dimethylates a single guanine residue at position 26 of a number of tRNAs using S-adenosyl-L-methionine as donor of the methyl groups				OG0000357	-		OG0000966	ArsR transcriptional regulator		OG0002256	Protein of unknown function	OG0001459	-		OG0000292	Protein of unknown function		OG0009841	Protein of unknown function	OG0000786	Specifically methylates the uridine in position 2552 of 23S rRNA at the 2'-O position of the ribose in the fully assembled 50S ribosomal subunit
OG0001010	Pyridine nucleotide-disulphide oxidoreductase							OG0000323	DNA ligase that seals nicks in double-stranded DNA during DNA replication, DNA recombination and DNA repair		OG0000422	Domain of unknown function (DUF4157)	OG0002177	RibD C-terminal domain		OG0000382	Component of the proteasome core, a large protease complex with broad specificity involved in protein degradation				OG0002062	PFAM Endonuclease Exonuclease phosphatase		OG0000410	TIGRFAM TraB family protein		OG0002906	Deoxyhypusine synthase	OG0001999	type II restriction enzyme, methylase		OG0000293	Metallo-beta-lactamase superfamily		OG0006984	Protein of unknown function	OG0000444	Allows the formation of correctly charged Gln-tRNA(Gln) through the transamidation of misacylated Glu-tRNA(Gln) in organisms which lack glutaminyl-tRNA synthetase. The reaction takes place in the presence of glutamine and ATP through an activated gamma-phospho-Glu-tRNA(Gln). The GatDE system is specific for glutamate and does not act on aspartate
OG0000266	Catalyzes the formation of S-adenosylmethionine from methionine and ATP							OG0001016	-		OG0004228	Protein of unknown function	OG0001530	-		OG0000679	Responsible for synthesis of pseudouridine from uracil- 54 and uracil-55 in the psi GC loop of transfer RNAs				OG0001651	-		OG0000599	Catalyzes the NAD(P)H-dependent reduction of dihydroxyacetonephosphate (DHAP or glycerone phosphate) to glycerol 1-phosphate (G1P). The G1P thus generated is used as the glycerophosphate backbone of phospholipids in the cellular membranes of Archaea		OG0003112	Protein of unknown function	OG0001943	Catalyzes the phosphorylation of fructose 6-phosphate to fructose 1,6-bisphosphate using ADP as the phosphate donor		OG0000294	Catalyzes the ATP-dependent amidation of deamido-NAD to form NAD. Uses ammonia as a nitrogen source		OG0005279	-	OG0002153	Catalyzes the irreversible beta-carboxylation of phosphoenolpyruvate (PEP) to form oxaloacetate (OAA), a four- carbon dicarboxylic acid source for the tricarboxylic acid cycle
OG0000419	Domain of unknown function (DUF373)							OG0000021	MacB-like periplasmic core domain		OG0001987	Protein of unknown function	OG0001641	PFAM Trimethylamine methyltransferase (MTTB)		OG0000567	Activates the tRNA-splicing ligase complex by facilitating the enzymatic turnover of catalytic subunit RtcB. Acts by promoting the guanylylation of RtcB, a key intermediate step in tRNA ligation. Can also alter the NTP specificity of RtcB such that ATP, dGTP or ITP is used efficiently				OG0002100	Domain of unknown function (DUF4177)		OG0000722	Tetrapolymerization of the monopyrrole PBG into the hydroxymethylbilane pre-uroporphyrinogen in several discrete steps		OG0002352	Stress responsive A/B Barrel Domain	OG0000898	Predicted permease		OG0000295	PFAM FeoA family protein		OG0002623	Nacht domain	OG0000600	Involved in the binding of tRNA to the ribosomes
OG0000457	PFAM aminoacyl-tRNA synthetase class Ib							OG0000216	Belongs to the peptidase M50B family		OG0000351	Protein of unknown function (DUF2283)	OG0000953	NfeD-like C-terminal, partner-binding		OG0000547	aspartate ornithine carbamoyltransferase, carbamoyl-P binding domain				OG0001913	PFAM Radical SAM		OG0000216	Belongs to the peptidase M50B family		OG0002133	Dienelactone hydrolase family	OG0001945	Uncharacterized protein conserved in archaea (DUF2110)		OG0000297	Protein of unknown function		OG0001483	Belongs to the acylphosphatase family	OG0001907	Virulence factor BrkB
OG0000413	Catalyzes the attachment of alanine to tRNA(Ala) in a two-step reaction alanine is first activated by ATP to form Ala- AMP and then transferred to the acceptor end of tRNA(Ala). Also edits incorrectly charged Ser-tRNA(Ala) and Gly-tRNA(Ala) via its editing domain							OG0000542	Protein of unknown function		OG0002792	Protein of unknown function	OG0001778	-		OG0000800	Belongs to the eukaryotic ribosomal protein eS17 family				OG0001337	-		OG0000678	PFAM peptidase M24		OG0002091	PFAM biotin lipoate A B protein ligase	OG0002035	-		OG0000299	TIGRFAM UbiD family		OG0010500	Protein of unknown function	OG0000896	Part of the twin-arginine translocation (Tat) system that transports large folded proteins containing a characteristic twin-arginine motif in their signal peptide across membranes. TatA could form the protein-conducting channel of the Tat system
OG0000534	Belongs to the phosphoglycerate kinase family							OG0000488	Protein of unknown function		OG0002454	Protein of unknown function	OG0001293	membrane-bound metal-dependent hydrolase		OG0000816	Belongs to the eukaryotic ribosomal protein eS31 family				OG0001646	Polyphosphate kinase 2 (PPK2)		OG0000067	PFAM Cobyrinic acid a,c-diamide synthase		OG0002052	Protein of unknown function	OG0002130	Family of unknown function (DUF5320)		OG0000301	Protein of unknown function DUF45		OG0002132	-	OG0001456	Protein of unknown function
OG0000748	Catalyzes the attachment of tyrosine to tRNA(Tyr) in a two-step reaction tyrosine is first activated by ATP to form Tyr- AMP and then transferred to the acceptor end of tRNA(Tyr)							OG0000013	PFAM NAD-dependent epimerase dehydratase		OG0001823	Protein of unknown function	OG0001855	PFAM PEGA domain		OG0000673	Multifunctional RNA-binding protein that recognizes the K-turn motif in ribosomal RNA, the RNA component of RNase P, box H ACA, box C D and box C' D' sRNAs				OG0001863	Protein of unknown function		OG0000384	PFAM Inositol monophosphatase		OG0002526	Protein of unknown function	OG0001103	DNA polymerase X family		OG0000303	Catalyzes the transfer of the phosphoribosyl group of 5- phosphorylribose-1-pyrophosphate (PRPP) to anthranilate to yield N-(5'-phosphoribosyl)-anthranilate (PRA)		OG0004971	-	OG0000398	Catalyzes the condensation of 4-aminobenzoate (pABA) with 5-phospho-alpha-D-ribose 1-diphosphate (PRPP) to produce beta-ribofuranosylaminobenzene 5'-phosphate (beta-RFA-P)
OG0000862	Uroporphyrinogen-III synthase							OG0000016	protein with CBS domains		OG0001462	Branched-chain amino acid transport system permease component	OG0002536	-		OG0000632	Belongs to the snRNP Sm proteins family				OG0001905	NADPH-dependent FMN reductase		OG0000573	Catalyzes the complex heterocyclic radical-mediated conversion of 6-carboxy-5,6,7,8-tetrahydropterin (CPH4) to 7- carboxy-7-deazaguanine (CDG), a step common to the biosynthetic pathways of all 7-deazapurine-containing compounds		OG0001740	Lysylphosphatidylglycerol synthase TM region	OG0001336	-		OG0000304	Is required not only for elongation of protein synthesis but also for the initiation of all mRNA translation through initiator tRNA(fMet) aminoacylation		OG0003602	Protein of unknown function	OG0001629	SNF2 Helicase protein
OG0000782	Belongs to the HisA HisF family							OG0000103	PFAM molydopterin dinucleotide-binding region		OG0001361	HEPN domain	OG0001725	Pyridoxamine 5'-phosphate oxidase		OG0000676	Involved in allosteric regulation of aspartate carbamoyltransferase				OG0001699	Protein of unknown function		OG0000155	PFAM Glycosyl transferase family 2		OG0003007	-	OG0001040	Radical SAM		OG0000306	Signal peptidase		OG0001324	Protein of unknown function	OG0000805	Protein of unknown function
OG0000073	Thiamine biosynthesis protein ThiC							OG0000352	Catalyzes the reversible interconversion of 5-formyl- H(4)MPT to methenyl-H(4)MPT(		OG0004238	Protein of unknown function	OG0002538	Protein of unknown function		OG0000531	May play a key role in the regulation of the intracellular concentration of adenosylhomocysteine				OG0000181	Transposase DDE domain		OG0000840	aspartate glutamate uridylate kinase		OG0002286	Protein of unknown function	OG0001792	Protein of unknown function		OG0000307	Protein of unknown function		OG0003165	Protein of unknown function	OG0001602	Protein of unknown function
OG0000735	Major role in the synthesis of nucleoside triphosphates other than ATP. The ATP gamma phosphate is transferred to the NDP beta phosphate via a ping-pong mechanism, using a phosphorylated active-site intermediate							OG0000040	PFAM acylphosphatase		OG0001350	Protein of unknown function	OG0002226	transmembrane transporter activity		OG0000544	Involved in the biosynthesis of isoprenoids. Catalyzes the 1,3-allylic rearrangement of the homoallylic substrate isopentenyl (IPP) to its allylic isomer, dimethylallyl diphosphate (DMAPP)				OG0001973	transcriptional regulators containing the CopG Arc MetJ DNA-binding domain		OG0000285	Catalyzes the reversible transfer of a formyl group from formylmethanofuran (formyl-MFR) to tetrahydromethanopterin (H(4)MPT) so as to produce 5-formyl tetrahydromethanopterin (5- formyl-H(4)MPT) and methanofuran (MFR)		OG0002812	Belongs to the aconitase IPM isomerase family	OG0001407	AAA domain		OG0000308	KH, type 1, domain		OG0008140	-	OG0001723	Acetyltransferase (GNAT) family
OG0000712	Belongs to the universal ribosomal protein uL29 family							OG0000817	Catalyzes the oxidation of methylene-H(4)MPT to methenyl-H(4)MPT( )		OG0002027	Protein of unknown function	OG0001474	COG1525 Micrococcal nuclease (thermonuclease) homologs		OG0000612	Belongs to the eukaryotic ribosomal protein eL21 family				OG0001470	Phage integrase family		OG0000399	Catalyzes the methyl esterification of L-isoaspartyl residues in peptides and proteins that result from spontaneous decomposition of normal L-aspartyl and L-asparaginyl residues. It plays a role in the repair and or degradation of damaged proteins		OG0005265	Protein of unknown function	OG0001692	Protein of unknown function		OG0000310	Transposase and inactivated derivatives		OG0007457	Protein of unknown function	OG0000389	Domain of unknown function (DUF2088)
OG0000256	Catalyzes the NAD-dependent oxidative cleavage of spermidine and the subsequent transfer of the butylamine moiety of spermidine to the epsilon-amino group of a specific lysine residue of the eIF-5A precursor protein to form the intermediate deoxyhypusine residue							OG0000143	Belongs to the peptidase M48B family		OG0002988	Protein of unknown function	OG0001449	Calcineurin-like phosphoesterase superfamily domain		OG0000551	Protein of unknown function (DUF655)				OG0001777	pyrimidine nucleotide-sugar transmembrane transport		OG0000462	Allows the formation of correctly charged Asn-tRNA(Asn) or Gln-tRNA(Gln) through the transamidation of misacylated Asp- tRNA(Asn) or Glu-tRNA(Gln) in organisms which lack either or both of asparaginyl-tRNA or glutaminyl-tRNA synthetases. The reaction takes place in the presence of glutamine and ATP through an activated phospho-Asp-tRNA(Asn) or phospho-Glu-tRNA(Gln)		OG0002439	NAD-dependent epimerase dehydratase	OG0002220	Putative ATP-dependant zinc protease		OG0000311	DJ-1/PfpI family		OG0005535	Subtilase family	OG0000804	Domain of unknown function DUF83
OG0000692	PFAM Radical SAM domain protein							OG0000396	von Willebrand factor (vWF) type A domain		OG0001954	PAS domain	OG0000988	Protein of unknown function		OG0000948	PFAM Sugar isomerase (SIS)				OG0002186	PFAM Uroporphyrinogen decarboxylase (URO-D)		OG0000164	nitrite sulfite reductase, hemoprotein beta-component, ferrodoxin domain protein		OG0002290	Methyltransferase	OG0000293	Metallo-beta-lactamase superfamily		OG0000314	COG3385 FOG Transposase and inactivated derivatives		OG0002456	PFAM proteinase inhibitor I4 serpin	OG0001545	UPF0210 protein
OG0000650	Catalyzes the ATP- and formate-dependent formylation of 5-aminoimidazole-4-carboxamide-1-beta-d-ribofuranosyl 5'- monophosphate (AICAR) to 5-formaminoimidazole-4-carboxamide-1- beta-d-ribofuranosyl 5'-monophosphate (FAICAR) in the absence of folates							OG0000347	Required for formate dehydrogenase (FDH) activity. Acts as a sulfur carrier protein that transfers sulfur from IscS to the molybdenum cofactor prior to its insertion into FDH		OG0002340	heme binding	OG0001914	Protein of unknown function		OG0000698	transcription termination protein NusA				OG0001591	Protein of unknown function		OG0001023	tRNAHis guanylyltransferase		OG0001975	Isoprenylcysteine carboxyl methyltransferase (ICMT) family	OG0001506	metallopeptidase activity		OG0000315	methyl-coenzyme M reductase, beta subunit		OG0001062	Radical SAM superfamily	OG0001780	Protein of unknown function (DUF432)
OG0000817	Catalyzes the oxidation of methylene-H(4)MPT to methenyl-H(4)MPT( )							OG0000070	TIGRFAM daunorubicin resistance ABC transporter, inner membrane subunit B		OG0004466	Protein of unknown function	OG0001843	Predicted permease		OG0000437	Coenzyme F420-dependent N5,N10-methylene tetrahydromethanopterin reductase and related flavin-dependent oxidoreductases				OG0002224	Archaeal Type IV pilin, N-terminal		OG0000593	PFAM GHMP kinase		OG0005815	Restriction endonuclease BsobI	OG0001939	Formaldehyde-activating enzyme (Fae)		OG0000318	AAA domain, putative AbiEii toxin, Type IV TA system		OG0005103	Protein of unknown function (DUF5131)	OG0000886	Carbamoyl-phosphate synthase, small chain
OG0000212	Specifically catalyzes the decarboxylation of meso- diaminopimelate (meso-DAP) to L-lysine							OG0000005	HicB_like antitoxin of bacterial toxin-antitoxin system		OG0001757	Thiamine-binding protein	OG0001941	Glycogen synthase		OG0000788	but it may be involved in stabilization of the trimeric complex				OG0001403	DGC domain		OG0000636	homoserine dehydrogenase		OG0004502	Protein of unknown function	OG0001869	-		OG0000320	RimK domain protein ATP-grasp		OG0001272	PFAM IstB domain protein ATP-binding protein	OG0000589	modulator of DNA gyrase
OG0000469	Catalyzes the GTP-dependent ribosomal translocation step during translation elongation. During this step, the ribosome changes from the pre-translocational (PRE) to the post- translocational (POST) state as the newly formed A-site-bound peptidyl-tRNA and P-site-bound deacylated tRNA move to the P and E sites, respectively. Catalyzes the coordinated movement of the two tRNA molecules, the mRNA and…							OG0000514	NADH ubiquinone oxidoreductase subunit 1 (chain H)		OG0003614	Protein of unknown function	OG0002308	Catalyzes the hydrolysis of inorganic pyrophosphate (PPi) forming two phosphate ions		OG0000148	COG1599 Single-stranded DNA-binding replication protein A (RPA), large (70 kD) subunit and related ssDNA-binding proteins				OG0000272	Domain of unknown function (DUF4445)		OG0000932	Belongs to the eukaryotic ribosomal protein eL40 family		OG0002172	Protein of unknown function	OG0001909	phosphoribosyl-ATP pyrophosphohydrolase		OG0000321	Prenyltransferase that catalyzes the transfer of the geranylgeranyl moiety of geranylgeranyl diphosphate (GGPP) to the C2 hydroxyl of (S)-3-O-geranylgeranylglyceryl phosphate (GGGP). This reaction is the second ether-bond-formation step in the biosynthesis of archaeal membrane lipids		OG0002168	Large family of predicted nucleotide-binding domains	OG0001488	Protein of unknown function
OG0000401	A type II topoisomerase that negatively supercoils closed circular double-stranded (ds) DNA in an ATP-dependent manner to modulate DNA topology and maintain chromosomes in an underwound state. Negative supercoiling favors strand separation, and DNA replication, transcription, recombination and repair, all of which involve strand separation. Also able to catalyze the interconversion of other topol…							OG0000067	PFAM Cobyrinic acid a,c-diamide synthase		OG0002570	Protein of unknown function	OG0002595	B12 binding domain		OG0000696	Belongs to the TrpC family				OG0001536	Belongs to the low molecular weight phosphotyrosine protein phosphatase family		OG0000939	methyltransferase small		OG0002896	Part of a sulfur-relay system required for 2-thiolation of 5-methylaminomethyl-2-thiouridine (mnm(5)s(2)U) at tRNA wobble positions. Accepts sulfur from TusA and transfers it in turn to TusE	OG0000057	PFAM CobN magnesium chelatase		OG0000322	Protein of unknown function		OG0005244	Protein of unknown function	OG0001019	Segregation and condensation complex subunit ScpB
OG0000418	ATPases associated with a variety of cellular activities							OG0001058	PFAM CBS domain containing protein		OG0003407	COG1940 Transcriptional regulator sugar kinase	OG0001277	-		OG0000759	TIGRFAM riboflavin synthase				OG0002738	Belongs to the TCP-1 chaperonin family		OG0000036	HicA toxin of bacterial toxin-antitoxin,		OG0002517	Glycosyltransferase Family 4	OG0000153	Protein of unknown function		OG0000323	DNA ligase that seals nicks in double-stranded DNA during DNA replication, DNA recombination and DNA repair		OG0008299	Protein of unknown function	OG0001598	SWIM zinc finger
OG0000294	Catalyzes the ATP-dependent amidation of deamido-NAD to form NAD. Uses ammonia as a nitrogen source							OG0000384	PFAM Inositol monophosphatase		OG0000913	Putative antitoxin	OG0001480	-		OG0000002	Starch synthase catalytic domain				OG0001806	-		OG0001027	CcmB protein		OG0002719	Cleaves peptides in various proteins in a process that requires ATP hydrolysis. Has a chymotrypsin-like activity. Plays a major role in the degradation of misfolded proteins	OG0002508	Protein of unknown function		OG0000324	Catalyzes the reversible phosphorylation of S-methyl-5'- thioadenosine (MTA) to adenine and 5-methylthioribose-1-phosphate. Involved in the breakdown of MTA, a major by-product of polyamine biosynthesis. Responsible for the first step in the methionine salvage pathway after MTA has been generated from S- adenosylmethionine. Has broad substrate specificity with 6- aminopurine nucleosides as prefer…		OG0001436	Protein of unknown function	OG0000038	Protein of unknown function
OG0000242	PFAM metal-dependent phosphohydrolase, HD sub domain							OG0000164	nitrite sulfite reductase, hemoprotein beta-component, ferrodoxin domain protein		OG0003096	Uncharacterised ArCR, COG2043	OG0002310	Uncharacterized protein family UPF0029		OG0001005	Carbamoyl-phosphate synthetase large chain domain protein				OG0001831	-		OG0000458	PFAM aminotransferase class V		OG0003100	Protein of unknown function	OG0000877	Protein of unknown function		OG0000325	Membrane protein of unknown function DUF63		OG0008516	Putative PD-(D/E)XK family member, (DUF4420)	OG0000996	PFAM phosphate transporter
OG0001122	RIO1 family							OG0000840	aspartate glutamate uridylate kinase		OG0001789	COG3316 Transposase and inactivated derivatives	OG0001698	Bacterial fructose-1,6-bisphosphatase, glpX-encoded		OG0001032	Protein of unknown function				OG0001382	Probably involved in the biogenesis of the ribosome		OG0000196	PFAM ATPase, BadF BadG BcrA BcrD type		OG0003714	-	OG0002074	PFAM Phosphatidic acid phosphatase type 2 haloperoxidase		OG0000328	Two component signalling adaptor domain		OG0002689	HEPN domain	OG0000749	Catalyzes the oxidative deamination and cyclization of 2-amino-3,7-dideoxy-D-threo-hept-6-ulosonic acid (ADH) to yield 3- dehydroquinate (DHQ), which is fed into the canonical shikimic pathway of aromatic amino acid biosynthesis
OG0000855	PFAM 4Fe-4S ferredoxin, iron-sulfur binding domain protein							OG0000285	Catalyzes the reversible transfer of a formyl group from formylmethanofuran (formyl-MFR) to tetrahydromethanopterin (H(4)MPT) so as to produce 5-formyl tetrahydromethanopterin (5- formyl-H(4)MPT) and methanofuran (MFR)		OG0000243	Possibly the antitoxin component of a type II toxin- antitoxin (TA) system	OG0002061	Protein of unknown function		OG0000529	retrograde transport, endosome to Golgi				OG0001171	regulatory protein, arsR		OG0000521	Belongs to the eukaryotic ribosomal protein eL15 family		OG0002804	Protein of unknown function	OG0001286	Sodium:solute symporter family		OG0000329	MotA/TolQ/ExbB proton channel family		OG0006211	Protein of unknown function	OG0001779	PRC-barrel domain
OG0000747	Pfam:DUF137							OG0000399	Catalyzes the methyl esterification of L-isoaspartyl residues in peptides and proteins that result from spontaneous decomposition of normal L-aspartyl and L-asparaginyl residues. It plays a role in the repair and or degradation of damaged proteins		OG0003046	-	OG0003023	Protein of unknown function		OG0000051	Binding-protein-dependent transport system inner membrane component				OG0001970	Cytochrome c-type biogenesis protein CcmF C-terminal		OG0000507	methanogenesis marker protein 7		OG0001857	RuvA, C-terminal domain	OG0000998	PFAM pyruvate ferredoxin flavodoxin oxidoreductase		OG0000331	Transferase hexapeptide repeat		OG0002280	Protein of unknown function	OG0001190	Removes the 2'-phosphate from RNA via an intermediate in which the phosphate is ADP-ribosylated by NAD followed by a presumed transesterification to release the RNA and generate ADP- ribose 1''-2''-cyclic phosphate (APPR P). May function as an ADP- ribosylase
OG0000770	PFAM Glucose-6-phosphate isomerase							OG0000388	NADH ubiquinone oxidoreductase, 20 Kd subunit		OG0003615	Protein of unknown function	OG0001562	Hydantoinase/oxoprolinase N-terminal region		OG0000013	PFAM NAD-dependent epimerase dehydratase				OG0001503	Protein of unknown function		OG0000730	Catalyzes the transfer of the 2-phospholactate moiety from lactyl (2) diphospho-(5')guanosine (LPPG) to 7,8-didemethyl- 8-hydroxy-5-deazariboflavin (FO) with the formation of the L- lactyl phosphodiester of 7,8-didemethyl-8-hydroxy-5- deazariboflavin (F420-0) and GMP		OG0002072	PBP superfamily domain	OG0000397	SRP54-type protein, GTPase domain		OG0000332	Participates actively in the response to hyperosmotic and heat shock by preventing the aggregation of stress-denatured proteins, in association with DnaK and GrpE. It is the nucleotide exchange factor for DnaK and may function as a thermosensor. Unfolded proteins bind initially to DnaJ		OG0010795	-	OG0001288	methyltransferase activity
OG0000789	Belongs to the universal ribosomal protein uL16 family							OG0000894	Protein of unknown function		OG0004474	Protein of unknown function	OG0001630	Destroys radicals which are normally produced within the cells and which are toxic to biological systems		OG0000016	protein with CBS domains				OG0001672	PFAM DNA alkylation repair enzyme		OG0000649	ATP-dependent agmatine transferase that catalyzes the formation of 2-agmatinylcytidine (agm2C) at the wobble position (C34) of tRNA(Ile2), converting the codon specificity from AUG to AUA		OG0001511	-	OG0002222	Maf-like protein		OG0000333	4Fe-4S dicluster domain		OG0002992	Protein of unknown function	OG0000240	Protein of unknown function
OG0000731	Catalyzes the reversible conversion of ribose-5- phosphate to ribulose 5-phosphate							OG0000275	NADH ubiquinone oxidoreductase 49 kD subunit 7		OG0002976	Protein of unknown function	OG0002005	FeoC like transcriptional regulator		OG0000103	PFAM molydopterin dinucleotide-binding region				OG0003130	-		OG0000658	Methanogenesis marker protein 17		OG0002401	Protein of unknown function	OG0001310	methyltransferase activity		OG0000335	Tellurite resistance protein TehB		OG0002046	Protein of unknown function	OG0000494	Domain of unknown function
OG0000784	Uroporphyrin-III C tetrapyrrole (Corrin Porphyrin) methyltransferase							OG0000737	TIGRFAM molybdenum cofactor synthesis domain		OG0002337	Protein of unknown function	OG0001323	ATPase, P-type, K Mg Cd Cu Zn Na Ca Na H-transporter		OG0000067	PFAM Cobyrinic acid a,c-diamide synthase				OG0001895	Transfers an acetyl group from acetyl-CoA to L- homoserine, forming acetyl-L-homoserine		OG0000191	PFAM Thioredoxin		OG0001191	Protein of unknown function	OG0000340	C-terminal domain of 1-Cys peroxiredoxin		OG0000336	Acetyltransferase (GNAT) domain		OG0001178	BRO family, N-terminal domain	OG0000583	Proton pump that utilizes the energy of pyrophosphate hydrolysis as the driving force for proton movement across the membrane. Generates a proton motive force
OG0000341	PFAM Methyl-coenzyme M reductase gamma subunit							OG0000926	Catalyzes the interconversion of 2-phosphoglycerate and 3-phosphoglycerate		OG0002333	-	OG0000423	-		OG0000352	Catalyzes the reversible interconversion of 5-formyl- H(4)MPT to methenyl-H(4)MPT(				OG0001526	Iron-binding zinc finger CDGSH type		OG0000448	Belongs to the IlvD Edd family		OG0002438	SMART Elongator protein 3 MiaB NifB	OG0001865	DEAD DEAH box helicase		OG0000337	PFAM 4Fe-4S ferredoxin, iron-sulfur binding domain protein		OG0008103	Protein of unknown function	OG0001173	Part of the phosphoribosylformylglycinamidine synthase complex involved in the purines biosynthetic pathway. Catalyzes the ATP-dependent conversion of formylglycinamide ribonucleotide (FGAR) and glutamine to yield formylglycinamidine ribonucleotide (FGAM) and glutamate. The FGAM synthase complex is composed of three subunits. PurQ produces an ammonia molecule by converting glutamine to glutamate.…
OG0000657	Catalyzes the hydrolysis of the adenine ring of phosphoribosyl-AMP							OG0001083	protein conserved in archaea		OG0001796	Protein of unknown function	OG0001771	Protein of unknown function (DUF2283)		OG0000040	PFAM acylphosphatase				OG0001289	Catalyzes the transfer of a methyl group from dimethylamine to the corrinoid cofactor of MtbC		OG0000915	An RNase that has 5'-3' exonuclease activity. May be involved in RNA degradation		OG0001685	2Fe-2S iron-sulfur cluster binding domain	OG0001533	Acetyltransferase (GNAT) family		OG0000338	PFAM cytochrome c biogenesis protein, transmembrane region		OG0004469	Protein of unknown function	OG0001668	COG0191 Fructose tagatose bisphosphate aldolase
OG0000199	PFAM Nucleoside recognition							OG0000003	ubiE/COQ5 methyltransferase family		OG0003065	COG0662 Mannose-6-phosphate isomerase	OG0002032	Domain of unknown function DUF21		OG0000371	transcription factor (CBF NF-Y)				OG0002153	Catalyzes the irreversible beta-carboxylation of phosphoenolpyruvate (PEP) to form oxaloacetate (OAA), a four- carbon dicarboxylic acid source for the tricarboxylic acid cycle		OG0000492	PFAM aspartate glutamate uridylate kinase		OG0003234	Protein of unknown function	OG0001751	Protein of unknown function		OG0000340	C-terminal domain of 1-Cys peroxiredoxin		OG0002436	PFAM peptidase zinc-dependent	OG0001311	-
OG0000311	DJ-1/PfpI family							OG0000371	transcription factor (CBF NF-Y)		OG0002159	Protein of unknown function	OG0000102	Hydantoinase/oxoprolinase N-terminal region		OG0000083	Molybdenum cofactor synthesis domain protein				OG0001907	Virulence factor BrkB		OG0000880	Could be responsible for synthesis of pseudouridine from uracil-55 in the psi GC loop of transfer RNAs		OG0001971	Poly(R)-hydroxyalkanoic acid synthase subunit (PHA_synth_III_E)	OG0002185	-		OG0000341	PFAM Methyl-coenzyme M reductase gamma subunit		OG0001801	Protein of unknown function	OG0000433	Rhomboid family
OG0000512	PFAM PP-loop domain protein							OG0000082	Aldehyde ferredoxin		OG0001897	Cytochrome c bacterial	OG0001754	Protein of unknown function		OG0000300	PFAM glutamate synthase alpha subunit domain protein				OG0000868	PFAM CBS domain containing protein		OG0000544	Involved in the biosynthesis of isoprenoids. Catalyzes the 1,3-allylic rearrangement of the homoallylic substrate isopentenyl (IPP) to its allylic isomer, dimethylallyl diphosphate (DMAPP)		OG0003016	Protein of unknown function	OG0002293	Protein of unknown function		OG0000342	TIGRFAM histone acetyltransferase, ELP3 family		OG0004015	Protein of unknown function	OG0001655	Protein of unknown function
OG0000848	TIGRFAM siroheme synthase							OG0000864	cAMP biosynthetic process		OG0000813	-	OG0002221	Domain of unknown function (DUF378)		OG0000081	Formylmethanofuran dehydrogenase, subunit B				OG0001639	archaeosine synthase activity		OG0000464	Part of the phosphoribosylformylglycinamidine synthase complex involved in the purines biosynthetic pathway. Catalyzes the ATP-dependent conversion of formylglycinamide ribonucleotide (FGAR) and glutamine to yield formylglycinamidine ribonucleotide (FGAM) and glutamate. The FGAM synthase complex is composed of three subunits. PurQ produces an ammonia molecule by converting glutamine to glutamate.…		OG0001805	-	OG0000374	Protein of unknown function (DUF3344)		OG0000343	Belongs to the glutamate synthase family		OG0007091	N-terminal domain of toast_rack, DUF2154	OG0001269	Cupin 2, conserved barrel domain protein
OG0000759	TIGRFAM riboflavin synthase							OG0000042	PFAM Plasmid stabilisation system protein		OG0004499	membrane	OG0001852	Mycolic acid cyclopropane synthetase		OG0000203	Molybdopterin converting factor				OG0001920	DeoC/LacD family aldolase		OG0000450	Belongs to the LarC family		OG0002532	Protein of unknown function	OG0001378	Protein of unknown function		OG0000344	Protein of unknown function		OG0002234	Psort location Cytoplasmic, score 8.87	OG0002219	Protein of unknown function
OG0000796	May function in recognizing stalled ribosomes, interact with stem-loop structures in stalled mRNA molecules, and effect endonucleolytic cleavage of the mRNA. May play a role in the release non-functional ribosomes and degradation of damaged mRNAs. Has endoribonuclease activity							OG0000951	Segregation and condensation protein ScpA		OG0003457	PFAM ABC-2 type transporter	OG0000937	Dimerisation domain		OG0000459	Involved in the biosynthesis of the thiazole moiety of thiamine. Catalyzes the conversion of NAD and glycine to adenosine diphosphate 5-(2-hydroxyethyl)-4-methylthiazole-2-carboxylate (ADT), an adenylated thiazole intermediate, using free sulfide as a source of sulfur				OG0001456	Protein of unknown function		OG0000140	Belongs to the CDP-alcohol phosphatidyltransferase class-I family		OG0000251	Toxic component of a toxin-antitoxin (TA) module. An RNase	OG0001822	Protein of unknown function DUF47		OG0000346	Phosphoribosylglycinamide synthetase, C domain		OG0001713	Protein of unknown function	OG0000848	TIGRFAM siroheme synthase
OG0000206	Catalyzes the gamma-elimination of phosphate from L- phosphohomoserine and the beta-addition of water to produce L- threonine							OG0000604	PFAM Diphthamide synthesis DPH2 protein		OG0001249	Putative transposase	OG0001832	Protein of unknown function		OG0000227	Part of the ACDS complex that catalyzes the reversible cleavage of acetyl-CoA, allowing autotrophic growth from CO(2). The alpha-epsilon subcomponent functions as a carbon monoxide dehydrogenase				OG0001602	Protein of unknown function		OG0000697	DNA-dependent RNA polymerase catalyzes the transcription of DNA into RNA using the four ribonucleoside triphosphates as substrates		OG0001667	radical SAM domain protein	OG0000893	Predicted metal-binding protein (DUF2284)		OG0000347	Required for formate dehydrogenase (FDH) activity. Acts as a sulfur carrier protein that transfers sulfur from IscS to the molybdenum cofactor prior to its insertion into FDH		OG0001363	-	OG0001658	iron dependent repressor
OG0000687	Belongs to the arginase family							OG0000598	Structural maintenance of chromosomes		OG0002987	Transcriptional regulator	OG0000363	transposase		OG0000350	Part of a complex that catalyzes the reversible cleavage of acetyl-CoA, allowing autotrophic growth from CO(2). The alpha- epsilon subcomponent functions as a carbon monoxide dehydrogenase. The precise role of the epsilon subunit is unclear				OG0002820	DNA-3-methyladenine glycosylase activity		OG0000656	Belongs to the cytidylate kinase family. Type 2 subfamily		OG0001514	Trypsin-like serine protease with C-terminal PDZ domain	OG0001902	MFS_1 like family		OG0000348	DNA-dependent ATPase and 3'-5' DNA helicase that may be involved in repair of stalled replication forks		OG0007773	phosphorelay signal transduction system	OG0001205	PFAM TatD-related deoxyribonuclease
OG0000841	Allows the formation of correctly charged Asn-tRNA(Asn) or Gln-tRNA(Gln) through the transamidation of misacylated Asp- tRNA(Asn) or Glu-tRNA(Gln) in organisms which lack either or both of asparaginyl-tRNA or glutaminyl-tRNA synthetases. The reaction takes place in the presence of glutamine and ATP through an activated phospho-Asp-tRNA(Asn) or phospho-Glu-tRNA(Gln)							OG0000746	Protein of unknown function		OG0001769	Catalyzes the biosynthesis of agmatine from arginine	OG0001787	Pyridoxal 5'-phosphate (PLP)-binding protein, which is involved in PLP homeostasis		OG0000289	PFAM Amidohydrolase 3				OG0001458	Glycogen debranching enzyme N terminal		OG0000683	Protein of unknown function		OG0002973	CAAX protease self-immunity	OG0000647	Protein of unknown function		OG0000349	Integral membrane		OG0001441	Protein of unknown function	OG0002083	TIGRFAM CRISPR-associated RAMP protein, Cmr4 family
OG0000141	Polysaccharide biosynthesis protein							OG0000287	COG1009 NADH ubiquinone oxidoreductase subunit 5 (chain L) Multisubunit Na H antiporter, MnhA subunit		OG0001921	Protein of unknown function	OG0001133	Carbon-nitrogen hydrolase		OG0000384	PFAM Inositol monophosphatase				OG0001556	COG0433 Predicted ATPase		OG0000630	GTP-binding protein		OG0002342	Protein of unknown function	OG0001386	PFAM flavin reductase domain protein, FMN-binding		OG0000350	Part of a complex that catalyzes the reversible cleavage of acetyl-CoA, allowing autotrophic growth from CO(2). The alpha- epsilon subcomponent functions as a carbon monoxide dehydrogenase. The precise role of the epsilon subunit is unclear		OG0000026	Protein of unknown function	OG0001338	-
OG0000061	PFAM isocitrate isopropylmalate dehydrogenase							OG0001009	eRF1 domain 2		OG0002638	Protein of unknown function	OG0001304	Putative Fe-S cluster		OG0000690	ATP-grasp domain				OG0000373	Transposase DDE domain		OG0000173	Catalyzes the ferredoxin-dependent oxidative decarboxylation of arylpyruvates		OG0003648	Protein of unknown function	OG0000870	PFAM Desulfoferrodoxin, ferrous iron-binding region		OG0000351	Protein of unknown function (DUF2283)		OG0003447	Protein of unknown function	OG0001364	domain, Protein
OG0000767	Forms part of the ribosomal stalk which helps the ribosome interact with GTP-bound translation factors							OG0000902	Bifunctional purine biosynthesis protein PurH		OG0002288	helix_turn_helix, arabinose operon control protein	OG0001752	DHHA1 domain		OG0000820	Catalyzes the hydrolysis of glutamine to glutamate and ammonia as part of the biosynthesis of pyridoxal 5'-phosphate. The resulting ammonia molecule is channeled to the active site of PdxS				OG0002034	GAF domain		OG0000444	Allows the formation of correctly charged Gln-tRNA(Gln) through the transamidation of misacylated Glu-tRNA(Gln) in organisms which lack glutaminyl-tRNA synthetase. The reaction takes place in the presence of glutamine and ATP through an activated gamma-phospho-Glu-tRNA(Gln). The GatDE system is specific for glutamate and does not act on aspartate		OG0004267	Antioxidant protein with alkyl hydroperoxidase activity. Required for the reduction of the AhpC active site cysteine residues and for the regeneration of the AhpC enzyme activity	OG0001710	Protein of unknown function		OG0000352	Catalyzes the reversible interconversion of 5-formyl- H(4)MPT to methenyl-H(4)MPT(		OG0005079	Protein of unknown function	OG0001837	Phosphotransferase enzyme family
OG0000280	DEAD H associated							OG0000593	PFAM GHMP kinase		OG0005186	Protein of unknown function	OG0001799	MscS Mechanosensitive ion channel		OG0000015	COG0463 Glycosyltransferases involved in cell wall biogenesis				OG0001552	of nitrite reductase and ring-hydroxylating dioxygenase		OG0000235	Part of a complex that catalyzes the reversible cleavage of acetyl-CoA, allowing autotrophic growth from CO(2). The alpha- epsilon complex generates CO from CO(2), while the beta subunit (this protein) combines the CO with CoA and a methyl group to form acetyl-CoA. The methyl group, which is incorporated into acetyl- CoA, is transferred to the beta subunit by a corrinoid iron-sulfur protein (the …		OG0002054	Protein of unknown function	OG0001093	Bacterial Ig-like domain		OG0000353	Transmembrane exosortase (Exosortase_EpsH)		OG0001987	Protein of unknown function	OG0001414	Belongs to the eukaryotic ribosomal protein eL39 family
OG0000788	but it may be involved in stabilization of the trimeric complex							OG0000895	Involved in the cellular defense against the biological effects of O6-methylguanine (O6-MeG) and O4-methylthymine (O4-MeT) in DNA. Repairs the methylated nucleobase in DNA by stoichiometrically transferring the methyl group to a cysteine residue in the enzyme. This is a suicide reaction the enzyme is irreversibly inactivated		OG0002043	Protein of unknown function (DUF2281)	OG0001775	Belongs to the pirin family		OG0000412	Belongs to the TrpF family				OG0000986	Has ATPase and non-specific DNA-binding activities		OG0000484	Belongs to the aspartokinase family		OG0000137	Roadblock LC7 family protein	OG0001664	Protein of unknown function		OG0000354	phosphoesterase RecJ domain protein		OG0002307	PFAM Chemotaxis signal transduction system protein F from archaea	OG0000312	Metallo-beta-lactamase superfamily
OG0000846	DNA-dependent RNA polymerase catalyzes the transcription of DNA into RNA using the four ribonucleoside triphosphates as substrates							OG0000163	protein conserved in archaea		OG0003450	Protein of unknown function	OG0001798	methyltransferase		OG0000000	PFAM Histidine kinase-, DNA gyrase B-, and HSP90-like ATPase				OG0001915	Protein of unknown function		OG0000627	Pyrophosphatase that catalyzes the hydrolysis of nucleoside triphosphates to their monophosphate derivatives, with a high preference for the non-canonical purine nucleotides XTP (xanthosine triphosphate), dITP (deoxyinosine triphosphate) and ITP. Seems to function as a house-cleaning enzyme that removes non-canonical purine nucleotides from the nucleotide pool, thus preventing their incorporation…		OG0002798	Protein of unknown function	OG0002033	Transcriptional regulator		OG0000355	Catalyzes the interconversion of 2-phosphoglycerate and 3-phosphoglycerate		OG0005189	Protein of unknown function	OG0001928	-
OG0000704	This protein binds to the 23S rRNA, and is important in its secondary structure. It is located near the subunit interface in the base of the L7 L12 stalk, and near the tRNA binding site of the peptidyltransferase center							OG0000086	Transcriptional regulator, TrmB		OG0004234	Protein of unknown function	OG0002350	calcium- and calmodulin-responsive adenylate cyclase activity		OG0000919	excinuclease ABC, C subunit				OG0001164	Pterin binding enzyme		OG0000684	Required for the formation of a threonylcarbamoyl group on adenosine at position 37 (t(6)A37) in tRNAs that read codons beginning with adenine. Is a component of the KEOPS complex that is probably involved in the transfer of the threonylcarbamoyl moiety of threonylcarbamoyl-AMP (TC-AMP) to the N6 group of A37. Kae1 likely plays a direct catalytic role in this reaction, but requires other protein(…		OG0001370	radical SAM domain protein	OG0001085	B12 binding domain		OG0000356	AAA domain (dynein-related subfamily)		OG0004591	Nuclease-related domain	OG0002177	RibD C-terminal domain
OG0000919	excinuclease ABC, C subunit							OG0000404	Part of a complex that catalyzes the formation of methyl-coenzyme M and tetrahydromethanopterin from coenzyme M and methyl-tetrahydromethanopterin. This is an energy-conserving, sodium-ion translocating step		OG0002451	Protein of unknown function	OG0001890	PFAM ABC transporter		OG0000009	DNA-dependent ATPase involved in processing of recombination intermediates, plays a role in repairing DNA breaks. Stimulates the branch migration of RecA-mediated strand transfer reactions, allowing the 3' invading strand to extend heteroduplex DNA faster. Binds ssDNA in the presence of ADP but not other nucleotides, has ATPase activity that is stimulated by ssDNA and various branched DNA structu…				OG0002723	Protein of unknown function		OG0000541	Catalyzes the sequential condensation of isopentenyl diphosphate (IPP) with geranylgeranyl diphosphate (GGPP) to yield (2Z,6Z,10Z,14Z,18Z,22Z,26Z,30E,34E,38E)-undecaprenyl diphosphate (tritrans,heptacis-UPP). It is probably the precursor of glycosyl carrier lipids		OG0002304	Protein of unknown function	OG0001911	PFAM NurA domain		OG0000357	-		OG0002788	-	OG0001067	Catalyzes the transfer of a phosphate group to glutamate to form L-glutamate 5-phosphate
OG0000003	ubiE/COQ5 methyltransferase family							OG0000155	PFAM Glycosyl transferase family 2		OG0002066	phosphoenolpyruvate carboxykinase (GTP) activity	OG0001469	Has an important function as a repair enzyme for proteins that have been inactivated by oxidation. Catalyzes the reversible oxidation-reduction of methionine sulfoxide in proteins to methionine		OG0000573	Catalyzes the complex heterocyclic radical-mediated conversion of 6-carboxy-5,6,7,8-tetrahydropterin (CPH4) to 7- carboxy-7-deazaguanine (CDG), a step common to the biosynthetic pathways of all 7-deazapurine-containing compounds				OG0001545	UPF0210 protein		OG0001019	Segregation and condensation complex subunit ScpB		OG0000646	COG0411 ABC-type branched-chain amino acid transport systems ATPase component	OG0001354	-		OG0000359	Protein of unknown function DUF89		OG0004129	amino acid activation for nonribosomal peptide biosynthetic process	OG0000627	Pyrophosphatase that catalyzes the hydrolysis of nucleoside triphosphates to their monophosphate derivatives, with a high preference for the non-canonical purine nucleotides XTP (xanthosine triphosphate), dITP (deoxyinosine triphosphate) and ITP. Seems to function as a house-cleaning enzyme that removes non-canonical purine nucleotides from the nucleotide pool, thus preventing their incorporation…
OG0000810	Catalyzes the first step in hexosamine metabolism, converting fructose-6P into glucosamine-6P using glutamine as a nitrogen source							OG0000905	4Fe-4S binding domain		OG0002202	PFAM DNA methylase N-4 N-6	OG0000179	Protein of unknown function (DUF1638)		OG0000817	Catalyzes the oxidation of methylene-H(4)MPT to methenyl-H(4)MPT( )				OG0002349	Cytochrome c		OG0000699	Specifically catalyzes the AdoMet-dependent 2'-O-ribose methylation of cytidine at position 56 in tRNAs		OG0002206	CRISPR (clustered regularly interspaced short palindromic repeat), is an adaptive immune system that provides protection against mobile genetic elements (viruses, transposable elements and conjugative plasmids). CRISPR clusters contain sequences complementary to antecedent mobile elements and target invading nucleic acids. CRISPR clusters are transcribed and processed into CRISPR RNA (crRNA). Fun…	OG0001898	Peptidase dimerisation domain		OG0000361	HELICc2		OG0001707	Protein of unknown function	OG0000899	Protein of unknown function
OG0000082	Aldehyde ferredoxin							OG0001123	PFAM NADH dehydrogenase (ubiquinone), 30 kDa subunit		OG0002514	Protein of unknown function	OG0001861	Winged helix DNA-binding domain		OG0000859	PFAM Prephenate dehydrogenase				OG0001810	-		OG0000792	able to aminoacylate tRNA(Sec) with serine, to form the misacylated tRNA L-seryl-tRNA(Sec), which will be further converted into selenocysteinyl-tRNA(Sec)		OG0002578	Protein of unknown function	OG0001788	COG0229 Conserved domain frequently associated with peptide methionine sulfoxide reductase		OG0000362	5-methyltetrahydropteroyltriglutamate-homocysteine S-methyltransferase activity		OG0001462	Branched-chain amino acid transport system permease component	OG0001530	-
OG0000463	Psort location Cytoplasmic, score							OG0001076	Domain of unknown function DUF128		OG0002194	TIGRFAM anion transporter	OG0001946	Carboxymuconolactone decarboxylase family		OG0000620	6-pyruvoyl tetrahydropterin synthase				OG0001772	-		OG0000994	methyltransferase activity		OG0003366	Protein of unknown function	OG0001797	Oxidoreductase FAD-binding domain		OG0000364	PFAM FAD-dependent pyridine nucleotide-disulphide oxidoreductase		OG0002980	AAA domain	OG0000571	-
OG0000245	UPF0056 membrane protein							OG0000917	Ribonuclease R winged-helix domain		OG0003619	Protein of unknown function	OG0001570	PFAM methyltransferase		OG0000781	Phosphatidylserine decarboxylase related protein				OG0001679	ABC transporter, ATP-binding protein		OG0000814	Belongs to the eukaryotic ribosomal protein eS6 family		OG0005284	Protein of unknown function	OG0002345	PLD-like domain		OG0000365	-		OG0005586	Protein of unknown function	OG0001641	PFAM Trimethylamine methyltransferase (MTTB)
OG0001011	Bidirectionally degrades single-stranded DNA into large acid-insoluble oligonucleotides, which are then degraded further into small acid-soluble oligonucleotides							OG0001113	NADH-ubiquinone/plastoquinone oxidoreductase, chain 3		OG0001435	S-layer homology domain	OG0000990	Aldo/keto reductase family		OG0000748	Catalyzes the attachment of tyrosine to tRNA(Tyr) in a two-step reaction tyrosine is first activated by ATP to form Tyr- AMP and then transferred to the acceptor end of tRNA(Tyr)				OG0001428	-		OG0000443	Involved in DNA repair and in homologous recombination. Binds and assemble on single-stranded DNA to form a nucleoprotein filament. Hydrolyzes ATP in a ssDNA-dependent manner and promotes DNA strand exchange between homologous DNA molecules		OG0003108	Protein of unknown function	OG0001600	Domain of unknown function (DUF4198)		OG0000368	formylmethanofuran dehydrogenase, subunit E		OG0002642	Protein of unknown function	OG0001241	Catalyzes the stereoinversion of LL-2,6- diaminoheptanedioate (L,L-DAP) to meso-diaminoheptanedioate (meso- DAP), a precursor of L-lysine
OG0000995	Bidirectionally degrades single-stranded DNA into large acid-insoluble oligonucleotides, which are then degraded further into small acid-soluble oligonucleotides							OG0000999	Putative pyruvate format-lyase activating enzyme (DUF1786)		OG0001505	TIGRFAM CRISPR-associated protein Csx11	OG0001711	CHAD domain		OG0000280	DEAD H associated				OG0001166	Catalyzes the addition of molecular CO(2) and H(2)O to ribulose 1,5-bisphosphate (RuBP), generating two molecules of 3- phosphoglycerate (3-PGA). Functions in an archaeal AMP degradation pathway, together with AMP phosphorylase and R15P isomerase		OG0000661	Endonuclease that specifically degrades the RNA of RNA- DNA hybrids		OG0001028	Protein of unknown function	OG0001642	Part of a membrane complex involved in electron transport		OG0000369	Prismane/CO dehydrogenase family		OG0009961	Protein of unknown function	OG0001293	membrane-bound metal-dependent hydrolase
OG0000174	4Fe-4S ferredoxin iron-sulfur binding domain protein							OG0001042	NADH-ubiquinone/plastoquinone oxidoreductase chain 4L		OG0001682	Protein of unknown function (DUF763)	OG0002782	YoaP-like		OG0000915	An RNase that has 5'-3' exonuclease activity. May be involved in RNA degradation				OG0001597	-		OG0000762	Prokaryotic homologs of the JAB domain		OG0003244	-	OG0001586	Transmembrane (T) component of an energy-coupling factor (ECF) ABC-transporter complex. Unlike classic ABC transporters this ECF transporter provides the energy necessary to transport a number of different substrates		OG0000370	-		OG0003323	AAA domain	OG0000088	PFAM regulatory protein, ArsR
OG0000339	Part of a complex that catalyzes the reversible cleavage of acetyl-CoA, allowing							OG0001100	NADH-ubiquinone/plastoquinone oxidoreductase chain 6		OG0001061	Binds double-stranded DNA tightly but without sequence specificity. It is distributed uniformly and abundantly on the chromosome, suggesting a role in chromatin architecture. However, it does not significantly compact DNA. Binds rRNA and mRNA in vivo. May play a role in maintaining the structural and functional stability of RNA, and, perhaps, ribosomes	OG0002720	Protein of unknown function		OG0001017	Belongs to the archaeal rpoM eukaryotic RPA12 RPB9 RPC11 RNA polymerase family				OG0001321	Protein of unknown function (DUF3303)		OG0000751	Hydrolyzes RNA 2',3'-cyclic phosphodiester to an RNA 2'- phosphomonoester		OG0001348	Protein of unknown function	OG0002166	Cysteine synthase		OG0000371	transcription factor (CBF NF-Y)		OG0002988	Protein of unknown function	OG0000360	SAICAR synthetase
OG0000362	5-methyltetrahydropteroyltriglutamate-homocysteine S-methyltransferase activity							OG0000174	4Fe-4S ferredoxin iron-sulfur binding domain protein		OG0004227	Phospholipid methyltransferase	OG0001218	CRISPR (clustered regularly interspaced short palindromic repeat), is an adaptive immune system that provides protection against mobile genetic elements (viruses, transposable elements and conjugative plasmids). CRISPR clusters contain spacers, sequences complementary to antecedent mobile elements, and target invading nucleic acids. CRISPR clusters are transcribed and processed into CRISPR RNA (c…		OG0001078	PFAM Pre-mRNA processing ribonucleoprotein, binding				OG0001934	histone H2A K63-linked ubiquitination		OG0000740	Involved in targeting and insertion of nascent membrane proteins into the cytoplasmic membrane. Binds directly to 7S RNA and mediates binding of the 54 kDa subunit of the SRP		OG0001730	-	OG0001868	AAA-like domain		OG0000372	PFAM phosphatidate cytidylyltransferase		OG0003518	Protein of unknown function	OG0000367	TIGRFAM lysine 2,3-aminomutase YodO family protein
OG0001103	DNA polymerase X family							OG0000274	PFAM TrkA-N domain		OG0001487	-	OG0002260	Sodium:dicarboxylate symporter family		OG0001155	Bifunctional nuclease				OG0001335	Ribosomal RNA methyltransferase RrmJ FtsJ		OG0000872	IGPS catalyzes the conversion of PRFAR and glutamine to IGP, AICAR and glutamate. The HisH subunit provides the glutamine amidotransferase activity that produces the ammonia necessary to HisF for the synthesis of IGP and AICAR		OG0002460	Protein of unknown function	OG0001714	Protein of unknown function (DUF1722)		OG0000373	Transposase DDE domain		OG0003427	TIR domain	OG0002538	Protein of unknown function
OG0001225	PFAM GvpD gas vesicle							OG0000050	Belongs to the UDP-glucose GDP-mannose dehydrogenase family		OG0000379	PD-(D/E)XK nuclease superfamily	OG0001582	galactose-1-phosphate uridylyltransferase		OG0000482	FAD linked oxidases, C-terminal domain				OG0000466	Protein of unknown function		OG0001094	Belongs to the UPF0212 family		OG0001471	Protein of unknown function	OG0000349	Integral membrane		OG0000374	Protein of unknown function (DUF3344)		OG0002892	-	OG0000828	Part of the phosphoribosylformylglycinamidine synthase complex involved in the purines biosynthetic pathway. Catalyzes the ATP-dependent conversion of formylglycinamide ribonucleotide (FGAR) and glutamine to yield formylglycinamidine ribonucleotide (FGAM) and glutamate. The FGAM synthase complex is composed of three subunits. PurQ produces an ammonia molecule by converting glutamine to glutamate.…
OG0000826	Specifically catalyzes the N1-methylation of pseudouridine at position 54 (Psi54) in tRNAs							OG0000809	Protein of unknown function (DUF447)		OG0002125	-	OG0001728	Belongs to the GbsR family		OG0000095	CoA binding domain				OG0002136	-		OG0001016	-		OG0002135	Protein of unknown function	OG0001604	-		OG0000377	MacB-like periplasmic core domain		OG0003614	Protein of unknown function	OG0001572	Major facilitator superfamily
OG0000955	binds to the 23S rRNA							OG0001043	Relaxes both positive and negative superturns and exhibits a strong decatenase activity		OG0001997	Putative RNA methyltransferase	OG0002084	Acetyltransferase (GNAT) domain		OG0000540	Uncharacterized protein conserved in archaea (DUF2112)				OG0001345	S-adenosyl-l-methionine hydroxide adenosyltransferase		OG0000783	The alpha subunit is responsible for the aldol cleavage of indoleglycerol phosphate to indole and glyceraldehyde 3- phosphate		OG0002399	Protein of unknown function	OG0001246	-		OG0000378	FeS cluster assembly		OG0003519	bis(5'-adenosyl)-triphosphatase activity	OG0001474	COG1525 Micrococcal nuclease (thermonuclease) homologs
OG0000602	PFAM AIR synthase related protein							OG0000383	Part of a complex that catalyzes the formation of methyl-coenzyme M and tetrahydromethanopterin from coenzyme M and methyl-tetrahydromethanopterin. This is an energy-conserving, sodium-ion translocating step		OG0002715	Protein of unknown function	OG0001809	Catalyzes the attachment of pyrrolysine to tRNA(Pyl). Pyrrolysine is a lysine derivative encoded by the termination codon UAG		OG0000104	Belongs to the FPP GGPP synthase family				OG0001779	PRC-barrel domain		OG0000227	Part of the ACDS complex that catalyzes the reversible cleavage of acetyl-CoA, allowing autotrophic growth from CO(2). The alpha-epsilon subcomponent functions as a carbon monoxide dehydrogenase		OG0001400	small GTP-binding protein	OG0001701	PFAM Substrate-binding region of ABC-type glycine betaine transport system		OG0000379	PD-(D/E)XK nuclease superfamily		OG0004855	Protein of unknown function	OG0001245	-
OG0000706	Molecular chaperone capable of stabilizing a range of proteins. Seems to fulfill an ATP-independent, HSP70-like function in archaeal de novo protein folding							OG0000471	Part of a complex that catalyzes the formation of methyl-coenzyme M and tetrahydromethanopterin from coenzyme M and methyl-tetrahydromethanopterin. This is an energy-conserving, sodium-ion translocating step		OG0001802	Protein of unknown function	OG0000220	Transposase domain (DUF772)		OG0000058	Proton-conducting membrane transporter				OG0001422	PFAM 4-vinyl reductase, 4VR		OG0000031	PFAM chaperonin Cpn60 TCP-1		OG0002985	Protein of unknown function	OG0000156	4Fe-4S ferredoxin, iron-sulfur binding		OG0000380	Protein of unknown function		OG0007453	Protein of unknown function	OG0001110	Scavenger mRNA decapping enzyme C-term binding
OG0001951	Produces ATP from ADP in the presence of a proton gradient across the membrane							OG0000053	Putative TM nitroreductase		OG0001254	Protein of unknown function	OG0001904	Protein of unknown function (DUF1294)		OG0000699	Specifically catalyzes the AdoMet-dependent 2'-O-ribose methylation of cytidine at position 56 in tRNAs				OG0001190	Removes the 2'-phosphate from RNA via an intermediate in which the phosphate is ADP-ribosylated by NAD followed by a presumed transesterification to release the RNA and generate ADP- ribose 1''-2''-cyclic phosphate (APPR P). May function as an ADP- ribosylase		OG0000084	4Fe-4S dicluster domain		OG0001826	Holliday junction DNA helicase ruvB C-terminus	OG0002100	Domain of unknown function (DUF4177)		OG0000381	Iron-sulfur cluster-binding domain		OG0006578	-	OG0001385	Domain of unknown function (DUF1890)
OG0000929	Protein of unknown function							OG0001013	PFAM elongation factor Tu domain 2		OG0001966	-				OG0000701	Uncharacterized protein conserved in archaea (DUF2073)				OG0001937	-		OG0000148	COG1599 Single-stranded DNA-binding replication protein A (RPA), large (70 kD) subunit and related ssDNA-binding proteins		OG0003820	Protein of unknown function	OG0002346	-		OG0000382	Component of the proteasome core, a large protease complex with broad specificity involved in protein degradation		OG0004472	Protein of unknown function	OG0000988	Protein of unknown function
OG0000188	TrkA-C domain							OG0001139	Protein of unknown function		OG0002114	Uncharacterised protein family (UPF0158)				OG0000678	PFAM peptidase M24				OG0001136	Belongs to the UPF0285 family		OG0000361	HELICc2		OG0001563	Conserved protein	OG0001646	Polyphosphate kinase 2 (PPK2)		OG0000383	Part of a complex that catalyzes the formation of methyl-coenzyme M and tetrahydromethanopterin from coenzyme M and methyl-tetrahydromethanopterin. This is an energy-conserving, sodium-ion translocating step		OG0010805	AAA domain	OG0001914	Protein of unknown function
OG0000976	PFAM Nitroreductase							OG0000946	The UvrABC repair system catalyzes the recognition and processing of DNA lesions. UvrA is an ATPase and a DNA-binding protein. A damage recognition complex composed of 2 UvrA and 2 UvrB subunits scans DNA for abnormalities. When the presence of a lesion has been verified by UvrB, the UvrA molecules dissociate		OG0001542	Protein of unknown function				OG0000601	May be involved in maturation of the 30S ribosomal subunit				OG0001288	methyltransferase activity		OG0000562	Specifically dimethylates two adjacent adenosines in the loop of a conserved hairpin near the 3'-end of 16S rRNA in the 30S particle. May play a critical role in biogenesis of 30S subunits		OG0002455	Protein of unknown function	OG0001863	Protein of unknown function		OG0000384	PFAM Inositol monophosphatase		OG0002976	Protein of unknown function	OG0000263	PFAM Rubrerythrin
OG0000158	COG1361 S-layer domain							OG0000956	damaged site, the DNA wraps around one UvrB monomer. DNA wrap is dependent on ATP binding by UvrB and probably causes local melting of the DNA helix, facilitating insertion of UvrB beta-hairpin between the DNA strands. Then UvrB probes one DNA strand for the presence of a lesion. If a lesion is found the UvrA subunits dissociate and the UvrB-DNA preincision complex is formed. This complex is subs…		OG0000229	Protein of unknown function				OG0000751	Hydrolyzes RNA 2',3'-cyclic phosphodiester to an RNA 2'- phosphomonoester				OG0001401	Protein of unknown function (DUF531)		OG0000497	PFAM triphosphoribosyl-dephospho-CoA protein		OG0003359	Menaquinol-cytochrome c reductase cytochrome b c subunit	OG0001905	NADPH-dependent FMN reductase		OG0000385	PFAM Band 7 protein		OG0004241	Protein of unknown function	OG0002595	B12 binding domain
OG0000850	Belongs to the UPF0147 family							OG0000413	Catalyzes the attachment of alanine to tRNA(Ala) in a two-step reaction alanine is first activated by ATP to form Ala- AMP and then transferred to the acceptor end of tRNA(Ala). Also edits incorrectly charged Ser-tRNA(Ala) and Gly-tRNA(Ala) via its editing domain		OG0002269	Protein of unknown function				OG0000304	Is required not only for elongation of protein synthesis but also for the initiation of all mRNA translation through initiator tRNA(fMet) aminoacylation				OG0000310	Transposase and inactivated derivatives		OG0000557	Belongs to the UPF0288 family		OG0002705	3-demethylubiquinone-9 3-O-methyltransferase activity	OG0001699	Protein of unknown function		OG0000386	Catalyzes the attachment of glutamate to tRNA(Glu) in a two-step reaction glutamate is first activated by ATP to form Glu-AMP and then transferred to the acceptor end of tRNA(Glu)		OG0007965	Protein of unknown function	OG0001558	Cytochrome b subunit of formate
OG0000772	Allows the formation of correctly charged Gln-tRNA(Gln) through the transamidation of misacylated Glu-tRNA(Gln) in organisms which lack glutaminyl-tRNA synthetase. The reaction takes place in the presence of glutamine and ATP through an activated gamma-phospho-Glu-tRNA(Gln). The GatDE system is specific for glutamate and does not act on aspartate							OG0000454	GTP adenosylcobinamide-phosphate guanylyltransferase		OG0003951	Protein of unknown function				OG0000465	Belongs to the class-I aminoacyl-tRNA synthetase family				OG0001519	TIGRFAM CRISPR-associated protein Cas4		OG0000232	Pyruvate ferredoxin/flavodoxin oxidoreductase		OG0001300	Peptidase M50	OG0001973	transcriptional regulators containing the CopG Arc MetJ DNA-binding domain		OG0000387	CRISPR (clustered regularly interspaced short palindromic repeat), is an adaptive immune system that provides protection against mobile genetic elements (viruses, transposable elements and conjugative plasmids). CRISPR clusters contain spacers, sequences complementary to antecedent mobile elements, and target invading nucleic acids. CRISPR clusters are transcribed and processed into CRISPR RNA (c…		OG0001796	Protein of unknown function	OG0001167	Protein of unknown function (DUF357)
OG0000023	PQQ enzyme repeat							OG0000551	Protein of unknown function (DUF655)		OG0001956	Protein of unknown function				OG0000740	Involved in targeting and insertion of nascent membrane proteins into the cytoplasmic membrane. Binds directly to 7S RNA and mediates binding of the 54 kDa subunit of the SRP				OG0002099	Protein of unknown function		OG0000989	Dihydrouridine synthase (Dus)		OG0002453	-	OG0001777	pyrimidine nucleotide-sugar transmembrane transport		OG0000388	NADH ubiquinone oxidoreductase, 20 Kd subunit		OG0002900	Archaebacterial flagellin	OG0002061	Protein of unknown function
OG0000803	Involved in cell shape control							OG0000438	Catalyzes the reversible conversion of 2- phosphoglycerate into phosphoenolpyruvate. It is essential for the degradation of carbohydrates via glycolysis		OG0002636	Protein of unknown function				OG0000630	GTP-binding protein				OG0001311	-		OG0001006	Promotes the exchange of GDP for GTP in EF-1-alpha GDP, thus allowing the regeneration of EF-1-alpha GTP that could then be used to form the ternary complex EF-1-alpha GTP AAtRNA		OG0001992	Catalyzes the base-exchange of a guanine (G) residue with the queuine precursor 7-aminomethyl-7-deazaguanine (PreQ1) at position 34 (anticodon wobble position) in tRNAs with GU(N) anticodons (tRNA-Asp, -Asn, -His and -Tyr). Catalysis occurs through a double-displacement mechanism. The nucleophile active site attacks the C1' of nucleotide 34 to detach the guanine base from the RNA, forming a coval…	OG0001347	PFAM FeoA family protein		OG0000390	The central subunit of the protein translocation channel SecYEG. Consists of two halves formed by TMs 1-5 and 6-10. These two domains form a lateral gate at the front which open onto the bilayer between TMs 2 and 7, and are clamped together by SecE at the back. The channel is closed by both a pore ring composed of hydrophobic SecY resides and a short helix (helix 2A) on the extracellular side of …		OG0010804	Protein of unknown function	OG0001737	Cobalt transport protein
OG0000293	Metallo-beta-lactamase superfamily							OG0000563	Domain of unknown function (DUF814)		OG0001034	PFAM Integrase core domain				OG0000077	Patched family				OG0000433	Rhomboid family		OG0000491	Guanylyltransferase that catalyzes the activation of 2- phospho-L-lactate (LP) as (2S)-lactyl-2-diphospho-5'-guanosine (LPPG), via the condensation of LP with GTP. Is involved in the biosynthesis of coenzyme F420, a hydride carrier cofactor		OG0001279	adenylylsulfate kinase activity	OG0001315	PFAM major facilitator superfamily MFS_1		OG0000391	TOBE domain		OG0001897	Cytochrome c bacterial	OG0001216	Protein of unknown function (DUF434)
OG0000095	CoA binding domain							OG0000532	PFAM dihydropteroate synthase, DHPS		OG0002028	-				OG0000710	Catalyzes the transfer of the enolpyruvyl moiety of phosphoenolpyruvate (PEP) to the 5-hydroxyl of shikimate-3- phosphate (S3P) to produce enolpyruvyl shikimate-3-phosphate and inorganic phosphate				OG0001269	Cupin 2, conserved barrel domain protein		OG0000702	Catalyzes the formation of CDP-2,3-bis-(O- geranylgeranyl)-sn-glycerol (CDP-archaeol) from 2,3-bis-(O- geranylgeranyl)-sn-glycerol 1-phosphate (DGGGP) and CTP. This reaction is the third ether-bond-formation step in the biosynthesis of archaeal membrane lipids		OG0001990	NADH dehydrogenase	OG0002224	Archaeal Type IV pilin, N-terminal		OG0000393	Belongs to the class-IV pyridoxal-phosphate-dependent aminotransferase family		OG0001948	mRNA binding	OG0003023	Protein of unknown function
OG0001196	PFAM glycosidase, PH1107-related							OG0000081	Formylmethanofuran dehydrogenase, subunit B		OG0001924	Calcineurin-like phosphoesterase				OG0000717	Catalyzes the conversion of 7,8-dihydroneopterin (H2Neo) to 6-hydroxymethyl-7,8-dihydropterin (6-HMD)				OG0002219	Protein of unknown function		OG0000513	Catalyzes the reversible interconversion of serine and glycine with tetrahydrofolate (THF) serving as the one-carbon carrier. Also exhibits THF-independent aldolase activity toward beta-hydroxyamino acids, producing glycine and aldehydes, via a retro-aldol mechanism		OG0002264	Ethylbenzene dehydrogenase	OG0001536	Belongs to the low molecular weight phosphotyrosine protein phosphatase family		OG0000394	Transcriptional regulator		OG0003457	PFAM ABC-2 type transporter	OG0001562	Hydantoinase/oxoprolinase N-terminal region
OG0000203	Molybdopterin converting factor							OG0000184	PFAM binding-protein-dependent transport systems inner membrane component		OG0001419	ATP-dependent peptidase activity				OG0000194	PFAM pyridoxamine 5'-phosphate				OG0001658	iron dependent repressor		OG0000642	TIGRFAM small GTP-binding protein		OG0001743	Leucyl aminopeptidase (Aminopeptidase t)	OG0002738	Belongs to the TCP-1 chaperonin family		OG0000395	Protein of unknown function		OG0010643	Protein of unknown function	OG0000747	Pfam:DUF137
OG0000151	PhoU domain							OG0000939	methyltransferase small		OG0002491	Bacterial regulatory protein, arsR family				OG0000900	PFAM PHP domain				OG0001176	Glutamine amidotransferase class-I		OG0000680	PFAM Phosphomethylpyrimidine kinase type-1		OG0001451	Respiratory-chain NADH dehydrogenase domain 51 kDa subunit	OG0001806	-		OG0000396	von Willebrand factor (vWF) type A domain		OG0003761	SbcCD cleaves DNA hairpin structures. These structures can inhibit DNA replication and are intermediates in certain DNA recombination reactions. The complex acts as a 3'- 5' double strand exonuclease that can open hairpins. It also has a 5' single-strand endonuclease activity	OG0002005	FeoC like transcriptional regulator
OG0000538	tRNA-splicing ligase that acts by directly joining spliced tRNA halves to mature-sized tRNAs by incorporating the precursor-derived splice junction phosphate into the mature tRNA as a canonical 3',5'-phosphodiester. May act as an RNA ligase with broad substrate specificity, and may function toward other RNAs							OG0000654	Catalyzes the formation of 6,7-dimethyl-8- ribityllumazine by condensation of 5-amino-6-(D- ribitylamino)uracil with 3,4-dihydroxy-2-butanone 4-phosphate. This is the penultimate step in the biosynthesis of riboflavin		OG0001648	Protein of unknown function				OG0000590	Catalyzes the sequential NAD-dependent oxidations of L- histidinol to L-histidinaldehyde and then to L-histidine				OG0001837	Phosphotransferase enzyme family		OG0000317	GMP synthase C terminal domain		OG0004258	Protein of unknown function	OG0001261	-		OG0000401	A type II topoisomerase that negatively supercoils closed circular double-stranded (ds) DNA in an ATP-dependent manner to modulate DNA topology and maintain chromosomes in an underwound state. Negative supercoiling favors strand separation, and DNA replication, transcription, recombination and repair, all of which involve strand separation. Also able to catalyze the interconversion of other topol…		OG0001249	Putative transposase	OG0000815	Methanogenesis marker 13 metalloprotein
OG0000859	PFAM Prephenate dehydrogenase							OG0000185	Aminotransferase class-III		OG0002679	Protein of unknown function				OG0000288	Belongs to the MCM family				OG0001513	Rubrerythrin		OG0000616	Involved in the biosynthesis of the central metabolite phospho-alpha-D-ribosyl-1-pyrophosphate (PRPP) via the transfer of pyrophosphoryl group from ATP to 1-hydroxyl of ribose-5-phosphate (Rib-5-P)		OG0000962	response regulator	OG0001970	Cytochrome c-type biogenesis protein CcmF C-terminal		OG0000403	PFAM peptidase U62 modulator of DNA gyrase		OG0002987	Transcriptional regulator	OG0001290	Endonuclease V
OG0000921	Binds 16S rRNA, required for the assembly of 30S particles							OG0000726	Transcription factor that plays a role in the activation of archaeal genes transcribed by RNA polymerase. Facilitates transcription initiation by enhancing TATA-box recognition by TATA-box-binding protein (Tbp), and transcription factor B (Tfb) and RNA polymerase recruitment. Not absolutely required for transcription in vitro, but particularly important in cases where Tbp or Tfb function is not o…		OG0002256	Protein of unknown function				OG0000726	Transcription factor that plays a role in the activation of archaeal genes transcribed by RNA polymerase. Facilitates transcription initiation by enhancing TATA-box recognition by TATA-box-binding protein (Tbp), and transcription factor B (Tfb) and RNA polymerase recruitment. Not absolutely required for transcription in vitro, but particularly important in cases where Tbp or Tfb function is not o…				OG0000217	-		OG0000771	Stage II sporulation protein M		OG0002744	isomerase activity	OG0003130	-		OG0000404	Part of a complex that catalyzes the formation of methyl-coenzyme M and tetrahydromethanopterin from coenzyme M and methyl-tetrahydromethanopterin. This is an energy-conserving, sodium-ion translocating step		OG0005140	Protein of unknown function	OG0000918	PFAM metallophosphoesterase
OG0001173	Part of the phosphoribosylformylglycinamidine synthase complex involved in the purines biosynthetic pathway. Catalyzes the ATP-dependent conversion of formylglycinamide ribonucleotide (FGAR) and glutamine to yield formylglycinamidine ribonucleotide (FGAM) and glutamate. The FGAM synthase complex is composed of three subunits. PurQ produces an ammonia molecule by converting glutamine to glutamate.…							OG0001183	Catalyzes the synthesis of GMP from XMP		OG0003618	Protein of unknown function				OG0000769	Binds to 23S rRNA. Forms part of two intersubunit bridges in the 70S ribosome				OG0000965	Protein of unknown function		OG0001026	Protein of unknown function		OG0002126	D-fructose-1,6-bisphosphate 1-phosphohydrolase class 1	OG0001020	PFAM 4Fe-4S ferredoxin, iron-sulfur binding domain protein		OG0000406	PFAM PemK-like protein		OG0004018	Protein of unknown function	OG0001754	Protein of unknown function
OG0001312	TatD related DNase							OG0000690	ATP-grasp domain		OG0002978	Circadian clock protein KaiC				OG0000589	modulator of DNA gyrase				OG0000935	thymidylate kinase		OG0000490	PFAM Haloacid dehalogenase domain protein hydrolase		OG0002134	Catalyzes the hydrolysis of futalosine (FL) to dehypoxanthine futalosine (DHFL) and hypoxanthine, a step in the biosynthesis of menaquinone (MK, vitamin K2)	OG0001968	Mitochondrial biogenesis AIM24		OG0000407	DEAD DEAH box helicase domain protein		OG0003408	transcriptional regulator containing an HTH domain and an	OG0002221	Domain of unknown function (DUF378)
OG0002190	Catalyzes the synthesis of alpha-ribazole-5'-phosphate from nicotinate mononucleotide (NAMN) and 5,6- dimethylbenzimidazole (DMB)							OG0001138	Protein of unknown function (DUF2551)		OG0005704	AIPR protein				OG0000603	Catalyzes the conversion of dihydroorotate to orotate				OG0001928	-		OG0000082	Aldehyde ferredoxin		OG0002897	Protein of unknown function	OG0001895	Transfers an acetyl group from acetyl-CoA to L- homoserine, forming acetyl-L-homoserine		OG0000410	TIGRFAM TraB family protein		OG0009854	Protein of unknown function	OG0001234	Domain of unknown function (DUF366)
OG0000729	PFAM Uncharacterised conserved protein UCP004962							OG0000385	PFAM Band 7 protein		OG0002091	PFAM biotin lipoate A B protein ligase				OG0000342	TIGRFAM histone acetyltransferase, ELP3 family				OG0002177	RibD C-terminal domain		OG0000578	Part of a heterotetrameric complex that catalyzes the two-step biosynthesis of anthranilate, an intermediate in the biosynthesis of L-tryptophan. In the first step, the glutamine- binding beta subunit (TrpG) of anthranilate synthase (AS) provides the glutamine amidotransferase activity which generates ammonia as a substrate that, along with chorismate, is used in the second step, catalyzed by the…		OG0001763	serine threonine protein kinase	OG0001289	Catalyzes the transfer of a methyl group from dimethylamine to the corrinoid cofactor of MtbC		OG0000412	Belongs to the TrpF family		OG0007903	Protein of unknown function	OG0000824	Cys/Met metabolism PLP-dependent enzyme
OG0001836	Mut7-C RNAse domain							OG0001038	Protein of unknown function		OG0001828	Amidohydrolase				OG0000642	TIGRFAM small GTP-binding protein				OG0001750	-		OG0000782	Belongs to the HisA HisF family		OG0004192	Protein of unknown function	OG0001920	DeoC/LacD family aldolase		OG0000413	Catalyzes the attachment of alanine to tRNA(Ala) in a two-step reaction alanine is first activated by ATP to form Ala- AMP and then transferred to the acceptor end of tRNA(Ala). Also edits incorrectly charged Ser-tRNA(Ala) and Gly-tRNA(Ala) via its editing domain		OG0008180	Protein of unknown function	OG0001852	Mycolic acid cyclopropane synthetase
OG0000872	IGPS catalyzes the conversion of PRFAR and glutamine to IGP, AICAR and glutamate. The HisH subunit provides the glutamine amidotransferase activity that produces the ammonia necessary to HisF for the synthesis of IGP and AICAR							OG0000441	PFAM peptidase M42		OG0002052	Protein of unknown function				OG0001088	DNA-dependent RNA polymerase catalyzes the transcription of DNA into RNA using the four ribonucleoside triphosphates as substrates				OG0002050	TIGRFAM Serine O-acetyltransferase		OG0001083	protein conserved in archaea		OG0003490	Protein of unknown function	OG0001835	KAP family P-loop domain		OG0000414	membrane		OG0002109	tpr repeat	OG0000172	MatE
OG0000112	Protein of unknown function							OG0000187	DNA repair enzyme that has both DNA N-glycosylase activity and AP-lyase activity. The DNA N-glycosylase activity releases various damaged pyrimidines from DNA by cleaving the N- glycosidic bond, leaving an AP (apurinic apyrimidinic) site. The AP-lyase activity cleaves the phosphodiester bond 3' to the AP site by a beta-elimination, leaving a 3'-terminal unsaturated sugar and a product with a term…		OG0001601	Protein of unknown function				OG0000811	Protein of unknown function (DUF424)				OG0001530	-		OG0000442	Catalyzes the cyclization of GTP to (8S)-3',8-cyclo-7,8- dihydroguanosine 5'-triphosphate		OG0002386	Succinyl-CoA synthetase functions in the citric acid cycle (TCA), coupling the hydrolysis of succinyl-CoA to the synthesis of either ATP or GTP and thus represents the only step of substrate-level phosphorylation in the TCA. The beta subunit provides nucleotide specificity of the enzyme and binds the substrate succinate, while the binding sites for coenzyme A and phosphate are found in the alpha …	OG0001391	Has nucleotide phosphatase activity towards ATP, GTP, CTP, TTP and UTP. May hydrolyze nucleoside diphosphates with lower efficiency		OG0000415	Formation of pseudouridine at positions 38, 39 and 40 in the anticodon stem and loop of transfer RNAs		OG0002207	Belongs to the GHMP kinase family. GalK subfamily	OG0000716	PFAM Hydantoinase oxoprolinase
OG0000610	Uncharacterised protein family UPF0058							OG0001130	Protein of unknown function		OG0001567	ATP-citrate synthase (ATP-citrate (Pro-S-)-lyase)(Citrate cleavage enzyme)				OG0000794	Involved in the third step of the chorismate pathway, which leads to the biosynthesis of aromatic amino acids. Catalyzes the cis-dehydration of 3-dehydroquinate (DHQ) and introduces the first double bond of the aromatic ring to yield 3- dehydroshikimate				OG0000571	-		OG0000456	Catalyzes the formation of pyridoxal 5'-phosphate from ribose 5-phosphate (RBP), glyceraldehyde 3-phosphate (G3P) and ammonia. The ammonia is provided by the PdxT subunit. Can also use ribulose 5-phosphate and dihydroxyacetone phosphate as substrates, resulting from enzyme-catalyzed isomerization of RBP and G3P, respectively		OG0001734	Type III restriction enzyme, res subunit	OG0002820	DNA-3-methyladenine glycosylase activity		OG0000417	Produces ATP from ADP in the presence of a proton gradient across the membrane. The archaeal alpha chain is a catalytic subunit		OG0002448	AAA ATPase domain	OG0000500	AIR carboxylase
OG0000936	Methylenetetrahydrofolate reductase							OG0001129	Produces ATP from ADP in the presence of a proton gradient across the membrane		OG0004248	Hemerythrin HHE cation binding domain				OG0000070	TIGRFAM daunorubicin resistance ABC transporter, inner membrane subunit B				OG0001641	PFAM Trimethylamine methyltransferase (MTTB)		OG0000926	Catalyzes the interconversion of 2-phosphoglycerate and 3-phosphoglycerate		OG0002794	Protein of unknown function	OG0001458	Glycogen debranching enzyme N terminal		OG0000419	Domain of unknown function (DUF373)		OG0006205	Protein of unknown function	OG0000363	transposase
OG0000904	Methylene-tetrahydrofolate reductase C terminal							OG0000566	binds to the 23S rRNA		OG0005180	Protein of unknown function				OG0000737	TIGRFAM molybdenum cofactor synthesis domain				OG0000560	Phosphoribosyl transferase domain		OG0000766	Integral membrane protein DUF106		OG0002259	Protein of unknown function	OG0002034	GAF domain		OG0000420	Sulfatase-modifying factor enzyme 1		OG0003773	Uncharacterized protein conserved in bacteria (DUF2064)	OG0001133	Carbon-nitrogen hydrolase
OG0000076	type II secretion system protein							OG0000330	D-isomer specific 2-hydroxyacid dehydrogenase catalytic		OG0002710	PKD domain				OG0000198	Uncharacterised protein family UPF0047				OG0001778	-		OG0000392	Stage II sporulation protein M		OG0002799	Protein of unknown function	OG0001915	Protein of unknown function		OG0000421	Plays a role in the regulation of phosphate uptake		OG0008492	Type III restriction enzyme res subunit	OG0001304	Putative Fe-S cluster
OG0000047	PFAM type II secretion system protein E							OG0000424	Catalyzes the deamination of 5-methylthioadenosine and S-adenosyl-L-homocysteine into 5-methylthioinosine and S-inosyl-L- homocysteine, respectively. Is also able to deaminate adenosine		OG0002301	Protein of unknown function				OG0000668	PFAM Like-Sm ribonucleoprotein, core				OG0001293	membrane-bound metal-dependent hydrolase		OG0000879	S-adenosyl-L-methionine-dependent methyltransferase that catalyzes the trimethylation of the amino group of the modified target histidine residue in translation elongation factor 2 (EF- 2), to form an intermediate called diphthine. The three successive methylation reactions represent the second step of diphthamide biosynthesis		OG0001922	transcriptional regulator, AsnC family	OG0002723	Protein of unknown function		OG0000423	-		OG0002514	Protein of unknown function	OG0001752	DHHA1 domain
OG0000439	PUA domain containing protein							OG0000925	Tetrapyrrole (Corrin/Porphyrin) Methylases		OG0002286	Protein of unknown function				OG0000514	NADH ubiquinone oxidoreductase subunit 1 (chain H)				OG0001855	PFAM PEGA domain		OG0000741	shikimate kinase activity		OG0001333	protein histidine kinase activity	OG0001200	Ion channel		OG0000424	Catalyzes the deamination of 5-methylthioadenosine and S-adenosyl-L-homocysteine into 5-methylthioinosine and S-inosyl-L- homocysteine, respectively. Is also able to deaminate adenosine		OG0002162	Helicase conserved C-terminal domain	OG0001137	Protein of unknown function
OG0000565	One of the primary rRNA binding proteins, this protein initially binds near the 5'-end of the 23S rRNA. It is important during the early stages of 50S assembly. It makes multiple contacts with different domains of the 23S rRNA in the assembled 50S subunit and ribosome							OG0000248	Cobalamin biosynthesis protein CbiG		OG0002335	Protein of unknown function				OG0000275	NADH ubiquinone oxidoreductase 49 kD subunit 7				OG0001362	DNA polymerase Ligase (LigD)		OG0000015	COG0463 Glycosyltransferases involved in cell wall biogenesis		OG0000233	Protein of unknown function	OG0002349	Cytochrome c		OG0000425	Belongs to the peptidase S16 family		OG0001888	DsrE/DsrF-like family	OG0000809	Protein of unknown function (DUF447)
OG0000058	Proton-conducting membrane transporter							OG0001097	archaeal Zn-finger protein		OG0001964	Bacterio-opsin activator HTH domain-containing protein				OG0000184	PFAM binding-protein-dependent transport systems inner membrane component				OG0002536	-		OG0000320	RimK domain protein ATP-grasp		OG0003099	-	OG0001810	-		OG0000426	Catalyzes the attachment of O-phosphoserine (Sep) to tRNA(Cys)		OG0010799	Cysteine-rich CPCC	OG0001331	-
OG0000104	Belongs to the FPP GGPP synthase family							OG0001056	PFAM CBS domain containing protein		OG0002290	Methyltransferase				OG0000883	PFAM RNA-binding protein				OG0001725	Pyridoxamine 5'-phosphate oxidase		OG0001043	Relaxes both positive and negative superturns and exhibits a strong decatenase activity		OG0002058	-	OG0001679	ABC transporter, ATP-binding protein		OG0000427	Belongs to the class-I aminoacyl-tRNA synthetase family		OG0006372	Protein of unknown function	OG0000830	Flavin prenyltransferase that catalyzes the synthesis of the prenylated FMN cofactor (prenyl-FMN) for 4-hydroxy-3- polyprenylbenzoic acid decarboxylase UbiD. The prenyltransferase is metal-independent and links a dimethylallyl moiety from dimethylallyl monophosphate (DMAP) to the flavin N5 and C6 atoms of FMN
OG0000518	Belongs to the class-II aminoacyl-tRNA synthetase family							OG0001057	Domain in cystathionine beta-synthase and other proteins.		OG0002172	Protein of unknown function				OG0001065	Belongs to the metallo-dependent hydrolases superfamily. Adenine deaminase family				OG0002538	Protein of unknown function		OG0000163	protein conserved in archaea		OG0002817	PFAM Electron transfer flavoprotein alpha beta-subunit	OG0001428	-		OG0000429	RNA methylase		OG0002610	-	OG0002350	calcium- and calmodulin-responsive adenylate cyclase activity
OG0000062	Belongs to the binding-protein-dependent transport system permease family. FecCD subfamily							OG0000241	Uncharacterized protein conserved in archaea (DUF2111)		OG0002015	SWIM zinc finger				OG0000925	Tetrapyrrole (Corrin/Porphyrin) Methylases				OG0002226	transmembrane transporter activity		OG0000415	Formation of pseudouridine at positions 38, 39 and 40 in the anticodon stem and loop of transfer RNAs		OG0002183	Ferredoxin	OG0001597	-		OG0000430	serine-type aminopeptidase activity		OG0004892	-	OG0000065	PFAM Major Facilitator Superfamily
OG0000517	Large family of predicted nucleotide-binding domains							OG0000160	Part of the RFC clamp loader complex which loads the PCNA sliding clamp onto DNA		OG0002517	Glycosyltransferase Family 4				OG0001010	Pyridine nucleotide-disulphide oxidoreductase				OG0001474	COG1525 Micrococcal nuclease (thermonuclease) homologs		OG0000133	The key enzymatic reactions in nitrogen fixation are catalyzed by the nitrogenase complex, which has 2 components the iron protein and the molybdenum-iron protein		OG0004071	Protein of unknown function	OG0001358	PFAM extracellular solute-binding protein family 1		OG0000431	Belongs to the V-ATPase 116 kDa subunit family		OG0008535	-	OG0000842	Putative Fe-S cluster
OG0000765	Zn-ribbon containing protein							OG0000166	orotate phosphoribosyltransferase activity		OG0002719	Cleaves peptides in various proteins in a process that requires ATP hydrolysis. Has a chymotrypsin-like activity. Plays a major role in the degradation of misfolded proteins				OG0000005	HicB_like antitoxin of bacterial toxin-antitoxin system				OG0001245	-		OG0000591	PFAM CMP dCMP deaminase zinc-binding		OG0000435	Nucleotidyltransferase domain	OG0001321	Protein of unknown function (DUF3303)		OG0000434	PFAM PUA domain containing protein		OG0001505	TIGRFAM CRISPR-associated protein Csx11	OG0001890	PFAM ABC transporter
OG0000540	Uncharacterized protein conserved in archaea (DUF2112)							OG0000036	HicA toxin of bacterial toxin-antitoxin,		OG0002480	Protein of unknown function				OG0000246	Master enzyme that delivers sulfur to a number of partners involved in Fe-S cluster assembly, tRNA modification or cofactor biosynthesis. Catalyzes the removal of elemental sulfur atoms from cysteine to produce alanine. Functions as a sulfur delivery protein for Fe-S cluster synthesis onto IscU, an Fe-S scaffold assembly protein, as well as other S acceptor proteins				OG0001110	Scavenger mRNA decapping enzyme C-term binding		OG0000956	damaged site, the DNA wraps around one UvrB monomer. DNA wrap is dependent on ATP binding by UvrB and probably causes local melting of the DNA helix, facilitating insertion of UvrB beta-hairpin between the DNA strands. Then UvrB probes one DNA strand for the presence of a lesion. If a lesion is found the UvrA subunits dissociate and the UvrB-DNA preincision complex is formed. This complex is subs…		OG0002635	NfeD-like C-terminal, partner-binding	OG0000466	Protein of unknown function		OG0000435	Nucleotidyltransferase domain		OG0003962	Protein of unknown function	OG0000296	CAAX protease self-immunity
OG0000378	FeS cluster assembly							OG0000085	Ferrous iron transport B domain protein		OG0001695	ABC-type phosphate phosphonate transport system, periplasmic component				OG0000928	radical SAM domain protein				OG0001457	Citrate synthase, C-terminal domain		OG0000025	part of an ABC transporter complex. Responsible for energy coupling to the transport system		OG0000165	-	OG0000295	PFAM FeoA family protein		OG0000437	Coenzyme F420-dependent N5,N10-methylene tetrahydromethanopterin reductase and related flavin-dependent oxidoreductases		OG0000379	PD-(D/E)XK nuclease superfamily	OG0001469	Has an important function as a repair enzyme for proteins that have been inactivated by oxidation. Catalyzes the reversible oxidation-reduction of methionine sulfoxide in proteins to methionine
OG0000589	modulator of DNA gyrase							OG0000884	Sulfur transfer protein involved in thiamine biosynthesis		OG0001857	RuvA, C-terminal domain				OG0000534	Belongs to the phosphoglycerate kinase family				OG0000988	Protein of unknown function		OG0000607	Joins adenosylcobinamide-GDP and alpha-ribazole to generate adenosylcobalamin (Ado-cobalamin). Also synthesizes adenosylcobalamin 5'-phosphate from adenosylcobinamide-GDP and alpha-ribazole 5'-phosphate		OG0004953	Protein of unknown function	OG0002136	-		OG0000439	PUA domain containing protein		OG0003313	COG2041 Sulfite oxidase and related enzymes	OG0001155	Bifunctional nuclease
OG0000761	Involved in the regulation of the intracellular balance of NAD and NADP, and is a key enzyme in the biosynthesis of NADP. Catalyzes specifically the phosphorylation on 2'-hydroxyl of the adenosine moiety of NAD to yield NADP							OG0000368	formylmethanofuran dehydrogenase, subunit E		OG0001511	-				OG0000307	Protein of unknown function				OG0001914	Protein of unknown function		OG0000533	Aspartyl-tRNA synthetase with relaxed tRNA specificity since it is able to aspartylate not only its cognate tRNA(Asp) but also tRNA(Asn). Reaction proceeds in two steps L-aspartate is first activated by ATP to form Asp-AMP and then transferred to the acceptor end of tRNA(Asp Asn)		OG0002123	-	OG0001136	Belongs to the UPF0285 family		OG0000442	Catalyzes the cyclization of GTP to (8S)-3',8-cyclo-7,8- dihydroguanosine 5'-triphosphate		OG0009926	Protein of unknown function	OG0001012	PFAM CutA1 divalent ion tolerance protein
OG0000288	Belongs to the MCM family							OG0001252	-		OG0001416	Protein of unknown function				OG0000091	nitrogen fixation				OG0001830	Belongs to the UPF0305 family		OG0000113	Thiamine pyrophosphate enzyme, central domain		OG0002362	PIN domain	OG0001937	-		OG0000443	Involved in DNA repair and in homologous recombination. Binds and assemble on single-stranded DNA to form a nucleoprotein filament. Hydrolyzes ATP in a ssDNA-dependent manner and promotes DNA strand exchange between homologous DNA molecules		OG0001802	Protein of unknown function	OG0000122	PFAM Deoxyribonuclease rho motif-related TRAM
OG0000446	Uncharacterized protein conserved in archaea (DUF2117)							OG0000037	PFAM ABC transporter related		OG0002095	Protein of unknown function				OG0000136	TIGRFAM FeS cluster assembly scaffold protein NifU				OG0000869	Homeodomain-like domain		OG0000075	FKBP-type peptidyl-prolyl cis-trans isomerase		OG0002171	Protein of unknown function	OG0001060	Belongs to the UPF0280 family		OG0000446	Uncharacterized protein conserved in archaea (DUF2117)		OG0002114	Uncharacterised protein family (UPF0158)	OG0001861	Winged helix DNA-binding domain
OG0000443	Involved in DNA repair and in homologous recombination. Binds and assemble on single-stranded DNA to form a nucleoprotein filament. Hydrolyzes ATP in a ssDNA-dependent manner and promotes DNA strand exchange between homologous DNA molecules							OG0000845	Archaeal Nre, N-terminal		OG0002395	Protein of unknown function				OG0000842	Putative Fe-S cluster				OG0001843	Predicted permease		OG0000723	Catalyzes the phosphorylation of (R)-mevalonate (MVA) to (R)-mevalonate 5-phosphate (MVAP). Functions in the mevalonate (MVA) pathway leading to isopentenyl diphosphate (IPP), a key precursor for the biosynthesis of isoprenoid compounds such as archaeal membrane lipids		OG0000941	Protein of unknown function	OG0001525	Belongs to the pyruvate kinase family		OG0000447	PFAM Reverse transcriptase (RNA-dependent DNA polymerase)		OG0003831	Protein of unknown function	OG0000652	Catalyzes the transfer of diphosphate from ATP to 6- hydroxymethyl-7,8-dihydropterin (6-HMD), leading to 6- hydroxymethyl-7,8-dihydropterin diphosphate (6-HMDP)
OG0000057	PFAM CobN magnesium chelatase							OG0001128	Belongs to the UPF0284 family		OG0002089	Di-iron-containing protein involved in the repair of iron-sulfur clusters				OG0000156	4Fe-4S ferredoxin, iron-sulfur binding				OG0001941	Glycogen synthase		OG0000522	Structure-specific nuclease with 5'-flap endonuclease and 5'-3' exonuclease activities involved in DNA replication and repair. During DNA replication, cleaves the 5'-overhanging flap structure that is generated by displacement synthesis when DNA polymerase encounters the 5'-end of a downstream Okazaki fragment. Binds the unpaired 3'-DNA end and kinks the DNA to facilitate 5' cleavage specificity.…		OG0002176	The glycine cleavage system catalyzes the degradation of glycine. The H protein shuttles the methylamine group of glycine from the P protein to the T protein	OG0002099	Protein of unknown function		OG0000448	Belongs to the IlvD Edd family		OG0000229	Protein of unknown function	OG0000990	Aldo/keto reductase family
OG0000689	Catalyzes two activities which are involved in the cyclic version of arginine biosynthesis the synthesis of N- acetylglutamate from glutamate and acetyl-CoA as the acetyl donor, and of ornithine by transacetylation between N(2)-acetylornithine and glutamate							OG0001001	PspA/IM30 family		OG0002884	Catalyzes the formation of S-adenosylmethionine (AdoMet) from methionine and ATP. The overall synthetic reaction is composed of two sequential steps, AdoMet formation and the subsequent tripolyphosphate hydrolysis which occurs prior to release of AdoMet from the enzyme				OG0000522	Structure-specific nuclease with 5'-flap endonuclease and 5'-3' exonuclease activities involved in DNA replication and repair. During DNA replication, cleaves the 5'-overhanging flap structure that is generated by displacement synthesis when DNA polymerase encounters the 5'-end of a downstream Okazaki fragment. Binds the unpaired 3'-DNA end and kinks the DNA to facilitate 5' cleavage specificity.…				OG0002308	Catalyzes the hydrolysis of inorganic pyrophosphate (PPi) forming two phosphate ions		OG0000332	Participates actively in the response to hyperosmotic and heat shock by preventing the aggregation of stress-denatured proteins, in association with DnaK and GrpE. It is the nucleotide exchange factor for DnaK and may function as a thermosensor. Unfolded proteins bind initially to DnaJ		OG0001899	PFAM ATPase, BadF BadG BcrA BcrD type	OG0001497	Glycosyl hydrolase family 57		OG0000449	Catalyzes the condensation of ATP and 5-phosphoribose 1- diphosphate to form N'-(5'-phosphoribosyl)-ATP (PR-ATP). Has a crucial role in the pathway because the rate of histidine biosynthesis seems to be controlled primarily by regulation of HisG enzymatic activity		OG0003149	-	OG0000791	Belongs to the UPF0107 family
OG0000304	Is required not only for elongation of protein synthesis but also for the initiation of all mRNA translation through initiator tRNA(fMet) aminoacylation							OG0001234	Domain of unknown function (DUF366)							OG0001007	Catalyzes the dephosphorylation of 2-phosphoglycolate				OG0002595	B12 binding domain		OG0000167	Transcriptional regulator		OG0001244	Protein of unknown function	OG0000376	Uncharacterized conserved protein (DUF2149)		OG0000450	Belongs to the LarC family		OG0002191	Protein of unknown function	OG0002260	Sodium:dicarboxylate symporter family
OG0000465	Belongs to the class-I aminoacyl-tRNA synthetase family							OG0001051	Protein of unknown function							OG0000152	Part of a complex that catalyzes the formation of methyl-coenzyme M and tetrahydromethanopterin from coenzyme M and methyl-tetrahydromethanopterin. This is an energy-conserving, sodium-ion translocating step				OG0001480	-		OG0000919	excinuclease ABC, C subunit		OG0002431	peroxiredoxin activity	OG0001596	Protein of unknown function (DUF3467)		OG0000451	YcaO cyclodehydratase, ATP-ad Mg2+-binding		OG0001956	Protein of unknown function	OG0000316	Belongs to the carbohydrate kinase PfkB family
OG0001020	PFAM 4Fe-4S ferredoxin, iron-sulfur binding domain protein							OG0001022	-							OG0000032	COG0589 Universal stress protein UspA and related nucleotide-binding				OG0001297	Domain of unknown function (DUF1805)		OG0000339	Part of a complex that catalyzes the reversible cleavage of acetyl-CoA, allowing		OG0002396	Protein of unknown function	OG0001299	phosphoserine phosphatase		OG0000452	PFAM PRC-barrel domain		OG0001465	Protein of unknown function	OG0000641	Belongs to the PDCD5 family
OG0000298	Radical SAM							OG0000664	Part of the RFC clamp loader complex which loads the PCNA sliding clamp onto DNA							OG0000424	Catalyzes the deamination of 5-methylthioadenosine and S-adenosyl-L-homocysteine into 5-methylthioinosine and S-inosyl-L- homocysteine, respectively. Is also able to deaminate adenosine				OG0002310	Uncharacterized protein family UPF0029		OG0000696	Belongs to the TrpC family		OG0005285	Protein of unknown function	OG0001513	Rubrerythrin		OG0000453	Belongs to the V-ATPase proteolipid subunit family		OG0005713	Protein of unknown function	OG0001728	Belongs to the GbsR family
OG0000883	PFAM RNA-binding protein							OG0000030	Transcriptional regulator							OG0000955	binds to the 23S rRNA				OG0001522	Prevents misfolding and promotes the refolding and proper assembly of unfolded polypeptides generated under stress conditions		OG0000542	Protein of unknown function		OG0002261	Catalyzes the decarboxylative condensation of pimeloyl- acyl-carrier protein and L-alanine to produce 8-amino-7- oxononanoate (AON), acyl-carrier protein , and carbon dioxide	OG0001518	PFAM ABC transporter related		OG0000454	GTP adenosylcobinamide-phosphate guanylyltransferase		OG0009949	Protein of unknown function	OG0002084	Acetyltransferase (GNAT) domain
OG0000701	Uncharacterized protein conserved in archaea (DUF2073)							OG0000818	-							OG0000057	PFAM CobN magnesium chelatase				OG0001698	Bacterial fructose-1,6-bisphosphatase, glpX-encoded		OG0000634	Catalyzes the ATP-dependent amination of UTP to CTP with either L-glutamine or ammonia as the source of nitrogen. Regulates intracellular CTP levels through interactions with the four ribonucleotide triphosphates		OG0002624	ParE toxin of type II toxin-antitoxin system, parDE	OG0002050	TIGRFAM Serine O-acetyltransferase		OG0000455	Catalyzes the NADPH-dependent reduction of N-acetyl-5- glutamyl phosphate to yield N-acetyl-L-glutamate 5-semialdehyde		OG0001626	phosphatase homologous to the C-terminal domain of histone macroH2A1	OG0001809	Catalyzes the attachment of pyrrolysine to tRNA(Pyl). Pyrrolysine is a lysine derivative encoded by the termination codon UAG
OG0000749	Catalyzes the oxidative deamination and cyclization of 2-amino-3,7-dideoxy-D-threo-hept-6-ulosonic acid (ADH) to yield 3- dehydroquinate (DHQ), which is fed into the canonical shikimic pathway of aromatic amino acid biosynthesis							OG0000302	GDP dissociation inhibitor							OG0000329	MotA/TolQ/ExbB proton channel family				OG0002061	Protein of unknown function		OG0001053	SMART Nucleotide binding protein, PINc		OG0002611	-	OG0001778	-		OG0000457	PFAM aminoacyl-tRNA synthetase class Ib		OG0001419	ATP-dependent peptidase activity	OG0000558	Specifically catalyzes the NAD or NADP-dependent dehydrogenation of L-aspartate to iminoaspartate
OG0000678	PFAM peptidase M24							OG0000921	Binds 16S rRNA, required for the assembly of 30S particles							OG0000356	AAA domain (dynein-related subfamily)				OG0000219	Protein of unknown function (DUF1670)		OG0000598	Structural maintenance of chromosomes		OG0002096	Protein of unknown function	OG0001374	Iron-storage protein		OG0000458	PFAM aminotransferase class V		OG0007458	Protein of unknown function	OG0000982	Protein of unknown function
OG0000601	May be involved in maturation of the 30S ribosomal subunit							OG0000004	PFAM response regulator receiver							OG0000815	Methanogenesis marker 13 metalloprotein				OG0003023	Protein of unknown function		OG0000706	Molecular chaperone capable of stabilizing a range of proteins. Seems to fulfill an ATP-independent, HSP70-like function in archaeal de novo protein folding		OG0003229	PFAM HPP family	OG0001638	membrane		OG0000460	Protein of unknown function		OG0010786	Protein of unknown function	OG0001156	Na+/H+ antiporter subunit
OG0000837	regulator of amino acid metabolism, contains ACT domain							OG0000618	Binds to the 50S ribosomal subunit and prevents its association with the 30S ribosomal subunit to form the 70S initiation complex							OG0000376	Uncharacterized conserved protein (DUF2149)				OG0001562	Hydantoinase/oxoprolinase N-terminal region		OG0000757	Non-histone chromosomal protein MC1		OG0000096	type II restriction enzyme, methylase	OG0001855	PFAM PEGA domain		OG0000461	PFAM tRNA synthetase, class II (G, H, P and S)		OG0003129	STAS-like domain of unknown function (DUF4325)	OG0001671	PFAM ABC-2 type transporter
OG0000945	Duplicated domain in the epidermal growth factor- and elongation factor-1alpha-binding protein Zpr1. Also present in archaeal proteins.							OG0001101	Radical SAM domain protein							OG0000533	Aspartyl-tRNA synthetase with relaxed tRNA specificity since it is able to aspartylate not only its cognate tRNA(Asp) but also tRNA(Asn). Reaction proceeds in two steps L-aspartate is first activated by ATP to form Asp-AMP and then transferred to the acceptor end of tRNA(Asp Asn)				OG0002005	FeoC like transcriptional regulator		OG0000348	DNA-dependent ATPase and 3'-5' DNA helicase that may be involved in repair of stalled replication forks		OG0001676	transcriptional regulators containing the CopG Arc MetJ DNA-binding domain	OG0001738	COG0463 Glycosyltransferases involved in cell wall biogenesis		OG0000463	Psort location Cytoplasmic, score		OG0001648	Protein of unknown function	OG0000975	Catalyzes the NADPH-dependent reduction of L-glutamate 5-phosphate into L-glutamate 5-semialdehyde and phosphate. The product spontaneously undergoes cyclization to form 1-pyrroline-5- carboxylate
OG0000718	Catalyzes the formation of phosphoribosylamine from phosphoribosylpyrophosphate (PRPP) and glutamine							OG0000923	Catalyzes the conversion of 3'-phosphate to a 2',3'- cyclic phosphodiester at the end of RNA. The mechanism of action of the enzyme occurs in 3 steps (A) adenylation of the enzyme by ATP							OG0000324	Catalyzes the reversible phosphorylation of S-methyl-5'- thioadenosine (MTA) to adenine and 5-methylthioribose-1-phosphate. Involved in the breakdown of MTA, a major by-product of polyamine biosynthesis. Responsible for the first step in the methionine salvage pathway after MTA has been generated from S- adenosylmethionine. Has broad substrate specificity with 6- aminopurine nucleosides as prefer…				OG0001323	ATPase, P-type, K Mg Cd Cu Zn Na Ca Na H-transporter		OG0000052	Protein of unknown function		OG0001472	COG0559 Branched-chain amino acid ABC-type transport system, permease components	OG0002536	-		OG0000464	Part of the phosphoribosylformylglycinamidine synthase complex involved in the purines biosynthetic pathway. Catalyzes the ATP-dependent conversion of formylglycinamide ribonucleotide (FGAR) and glutamine to yield formylglycinamidine ribonucleotide (FGAM) and glutamate. The FGAM synthase complex is composed of three subunits. PurQ produces an ammonia molecule by converting glutamine to glutamate.…		OG0002679	Protein of unknown function	OG0001314	Acetyl xylan esterase (AXE1)
OG0000441	PFAM peptidase M42							OG0000065	PFAM Major Facilitator Superfamily							OG0000730	Catalyzes the transfer of the 2-phospholactate moiety from lactyl (2) diphospho-(5')guanosine (LPPG) to 7,8-didemethyl- 8-hydroxy-5-deazariboflavin (FO) with the formation of the L- lactyl phosphodiester of 7,8-didemethyl-8-hydroxy-5- deazariboflavin (F420-0) and GMP				OG0000423	-		OG0001167	Protein of unknown function (DUF357)		OG0002298	Protein of unknown function	OG0001725	Pyridoxamine 5'-phosphate oxidase		OG0000466	Protein of unknown function		OG0005099	Doubled CXXCH motif (Paired_CXXCH_1)	OG0000495	TIGRFAM Sua5 YciO YrdC YwlC family protein
OG0000751	Hydrolyzes RNA 2',3'-cyclic phosphodiester to an RNA 2'- phosphomonoester							OG0001063	PFAM TfuA domain protein, core							OG0000546	archaeal coiled-coil protein				OG0001771	Protein of unknown function (DUF2283)		OG0001130	Protein of unknown function		OG0001578	Protein of unknown function	OG0002226	transmembrane transporter activity		OG0000467	Protein of unknown function		OG0010801	COG0467 RecA-superfamily ATPases implicated in signal transduction	OG0000130	Protein of unknown function
OG0000321	Prenyltransferase that catalyzes the transfer of the geranylgeranyl moiety of geranylgeranyl diphosphate (GGPP) to the C2 hydroxyl of (S)-3-O-geranylgeranylglyceryl phosphate (GGGP). This reaction is the second ether-bond-formation step in the biosynthesis of archaeal membrane lipids							OG0001125	protein-(glutamine-N5) methyltransferase activity							OG0000641	Belongs to the PDCD5 family				OG0002032	Domain of unknown function DUF21		OG0000555	PFAM ribosomal protein S8E		OG0001650	-	OG0000892	Papain family cysteine protease		OG0000468	PFAM AIR synthase related protein		OG0002017	ATPase family associated with various cellular activities (AAA)	OG0000812	Catalyzes the condensation of formaldehyde with tetrahydromethanopterin (H(4)MPT) to 5,10- methylenetetrahydromethanopterin
OG0000942	PFAM Lysine exporter protein (LYSE YGGA)							OG0001236	RNA binding							OG0000775	protein conserved in archaea				OG0000102	Hydantoinase/oxoprolinase N-terminal region		OG0000207	Glutamine synthetase, catalytic domain		OG0001481	TIGRFAM arsenite-activated ATPase ArsA	OG0001608	Flavin transferase that catalyzes the transfer of the FMN moiety of FAD and its covalent binding to the hydroxyl group of a threonine residue in a target flavoprotein		OG0000469	Catalyzes the GTP-dependent ribosomal translocation step during translation elongation. During this step, the ribosome changes from the pre-translocational (PRE) to the post- translocational (POST) state as the newly formed A-site-bound peptidyl-tRNA and P-site-bound deacylated tRNA move to the P and E sites, respectively. Catalyzes the coordinated movement of the two tRNA molecules, the mRNA and…		OG0007188	Protein of unknown function	OG0000582	Located on the platform of the 30S subunit
OG0000737	TIGRFAM molybdenum cofactor synthesis domain							OG0000000	PFAM Histidine kinase-, DNA gyrase B-, and HSP90-like ATPase							OG0000168	Protein of unknown function DUF116				OG0001754	Protein of unknown function		OG0000405	Catalyzes the decarboxylation of L-tyrosine to produce tyramine for methanofuran biosynthesis. Can also catalyze the decarboxylation of L-aspartate to produce beta-alanine for coenzyme A (CoA) biosynthesis		OG0001950	methyltransferase activity	OG0001319	Radical SAM superfamily		OG0000470	Non-catalytic component of the exosome, which is a complex involved in RNA degradation. Contributes to the structuring of the Rrp41 active site		OG0002091	PFAM biotin lipoate A B protein ligase	OG0000853	Transposase
OG0000523	ABC transporter							OG0000009	DNA-dependent ATPase involved in processing of recombination intermediates, plays a role in repairing DNA breaks. Stimulates the branch migration of RecA-mediated strand transfer reactions, allowing the 3' invading strand to extend heteroduplex DNA faster. Binds ssDNA in the presence of ADP but not other nucleotides, has ATPase activity that is stimulated by ssDNA and various branched DNA structu…							OG0000413	Catalyzes the attachment of alanine to tRNA(Ala) in a two-step reaction alanine is first activated by ATP to form Ala- AMP and then transferred to the acceptor end of tRNA(Ala). Also edits incorrectly charged Ser-tRNA(Ala) and Gly-tRNA(Ala) via its editing domain				OG0002221	Domain of unknown function (DUF378)		OG0000531	May play a key role in the regulation of the intracellular concentration of adenosylhomocysteine		OG0001816	Thioredoxin domain	OG0001941	Glycogen synthase		OG0000471	Part of a complex that catalyzes the formation of methyl-coenzyme M and tetrahydromethanopterin from coenzyme M and methyl-tetrahydromethanopterin. This is an energy-conserving, sodium-ion translocating step		OG0004157	Protein of unknown function	OG0000806	Protein of unknown function
OG0000794	Involved in the third step of the chorismate pathway, which leads to the biosynthesis of aromatic amino acids. Catalyzes the cis-dehydration of 3-dehydroquinate (DHQ) and introduces the first double bond of the aromatic ring to yield 3- dehydroshikimate							OG0001082	Carboxymuconolactone decarboxylase family							OG0000353	Transmembrane exosortase (Exosortase_EpsH)				OG0002299	Protein of unknown function		OG0000584	PFAM Mur ligase, middle domain protein		OG0000162	PFAM methyl-viologen-reducing hydrogenase delta subunit	OG0002308	Catalyzes the hydrolysis of inorganic pyrophosphate (PPi) forming two phosphate ions		OG0000472	PFAM Di-trans-poly-cis-decaprenylcistransferase		OG0005368	Protein of unknown function	OG0001870	Thioesterase-like superfamily
OG0000914	TOPRIM							OG0000047	PFAM type II secretion system protein E							OG0000616	Involved in the biosynthesis of the central metabolite phospho-alpha-D-ribosyl-1-pyrophosphate (PRPP) via the transfer of pyrophosphoryl group from ATP to 1-hydroxyl of ribose-5-phosphate (Rib-5-P)				OG0001852	Mycolic acid cyclopropane synthetase		OG0000242	PFAM metal-dependent phosphohydrolase, HD sub domain		OG0003356	Protein of unknown function	OG0002310	Uncharacterized protein family UPF0029		OG0000473	A type II topoisomerase that negatively supercoils closed circular double-stranded (ds) DNA in an ATP-dependent manner to modulate DNA topology and maintain chromosomes in an underwound state. Negative supercoiling favors strand separation, and DNA replication, transcription, recombination and repair, all of which involve strand separation. Also able to catalyze the interconversion of other topol…		OG0008466	HNH endonuclease	OG0001502	Protein of unknown function
OG0000699	Specifically catalyzes the AdoMet-dependent 2'-O-ribose methylation of cytidine at position 56 in tRNAs							OG0001141	Uncharacterized protein conserved in archaea (DUF2150)							OG0000654	Catalyzes the formation of 6,7-dimethyl-8- ribityllumazine by condensation of 5-amino-6-(D- ribitylamino)uracil with 3,4-dihydroxy-2-butanone 4-phosphate. This is the penultimate step in the biosynthesis of riboflavin				OG0001399	amino acid activation for nonribosomal peptide biosynthetic process		OG0000985	ADP-ribosylation Crystallin J1		OG0004915	Protein of unknown function	OG0001366	Elongator protein 3, MiaB family, Radical SAM		OG0000474	PFAM helix-turn-helix domain protein		OG0005711	deoxyribonuclease IV (phage-T4-induced) activity	OG0000416	Produces ATP from ADP in the presence of a proton gradient across the membrane. The archaeal beta chain is a regulatory subunit
OG0000014	PFAM periplasmic binding protein							OG0001274	RNA binding							OG0000334	Converts O-phospho-L-seryl-tRNA(Cys) (Sep-tRNA(Cys)) to L-cysteinyl-tRNA(Cys) (Cys-tRNA(Cys))				OG0001749	-		OG0000431	Belongs to the V-ATPase 116 kDa subunit family		OG0001670	Protein of unknown function	OG0002032	Domain of unknown function DUF21		OG0000477	Protein of unknown function		OG0009885	cell adhesion	OG0000756	EamA-like transporter family
OG0000514	NADH ubiquinone oxidoreductase subunit 1 (chain H)							OG0000146	redox protein regulator of disulfide bond formation							OG0000804	Domain of unknown function DUF83				OG0001329	ABC transporter		OG0000294	Catalyzes the ATP-dependent amidation of deamido-NAD to form NAD. Uses ammonia as a nitrogen source		OG0006545	Protein of unknown function	OG0000102	Hydantoinase/oxoprolinase N-terminal region		OG0000478	Possesses two activities a DNA synthesis (polymerase) and an exonucleolytic activity that degrades single-stranded DNA in the 3'- to 5'-direction. Has a template-primer preference which is characteristic of a replicative DNA polymerase		OG0008587	-	OG0001409	PFAM Rubrerythrin
OG0000275	NADH ubiquinone oxidoreductase 49 kD subunit 7							OG0000868	PFAM CBS domain containing protein							OG0000528	Involved in the gluconeogenesis. Catalyzes stereospecifically the conversion of dihydroxyacetone phosphate (DHAP) to D-glyceraldehyde-3-phosphate (G3P)				OG0001832	Protein of unknown function		OG0000727	sites to release the intron. The products are an intron and two tRNA half-molecules bearing 2',3' cyclic phosphate and 5'-OH termini. Recognizes a pseudosymmetric substrate in which 2 bulged loops of 3 bases are separated by a stem of 4 bp		OG0002585	Protein of unknown function	OG0001539	HAD-superfamily hydrolase, subfamily IA, variant 1		OG0000480	3-Oxoacyl- acyl-carrier-protein (ACP) synthase III C terminal		OG0008153	Protein of unknown function	OG0001172	Methanol-cobalamin methyltransferase B subunit
OG0000070	TIGRFAM daunorubicin resistance ABC transporter, inner membrane subunit B							OG0000959	Protein of unknown function (DUF2551)							OG0000120	TIGRFAM ribosomal-protein-alanine acetyltransferase				OG0000079	PFAM AMP-dependent synthetase		OG0000651	TIGRFAM Cobalamin (vitamin B12) biosynthesis CobM CbiF, precorrin-4 C11-methyltransferase, core		OG0002726	Catalyzes the conversion of dethiobiotin (DTB) to biotin by the insertion of a sulfur atom into dethiobiotin via a radical- based mechanism	OG0001359	Protein of unknown function (DUF1847)		OG0000483	Transcriptional regulator, ArsR family		OG0002343	Protein of unknown function	OG0000053	Putative TM nitroreductase
OG0001065	Belongs to the metallo-dependent hydrolases superfamily. Adenine deaminase family							OG0000881	Protein of unknown function (DUF460)							OG0000774	Translation initiation factor 2 alpha subunit				OG0001787	Pyridoxal 5'-phosphate (PLP)-binding protein, which is involved in PLP homeostasis		OG0000478	Possesses two activities a DNA synthesis (polymerase) and an exonucleolytic activity that degrades single-stranded DNA in the 3'- to 5'-direction. Has a template-primer preference which is characteristic of a replicative DNA polymerase		OG0003086	Protein of unknown function	OG0001329	ABC transporter		OG0000484	Belongs to the aspartokinase family		OG0005604	Protein of unknown function	OG0001500	PAP2 superfamily
OG0000644	Involved in protein export							OG0001182	-							OG0000785	Belongs to the UPF0200 family				OG0001752	DHHA1 domain		OG0000150	Flavodoxin		OG0002981	Protein of unknown function	OG0001832	Protein of unknown function		OG0000485	Catalytic component of the exosome, which is a complex involved in RNA degradation. Has 3'- 5' exoribonuclease activity. Can also synthesize heteropolymeric RNA-tails		OG0009951	Protein of unknown function	OG0000553	TIGRFAM anaerobic ribonucleoside-triphosphate reductase activating protein
OG0000806	Protein of unknown function							OG0000018	Protein of unknown function							OG0000897	binds to the 23S rRNA				OG0001799	MscS Mechanosensitive ion channel		OG0000576	Uncharacterized protein conserved in archaea (DUF2114)		OG0006539	Protein of unknown function	OG0001430	COG0639 Diadenosine tetraphosphatase and related serine threonine protein phosphatases		OG0000487	Produces ATP from ADP in the presence of a proton gradient across the membrane		OG0003156	Protein of unknown function	OG0000157	COG0675 Transposase and inactivated derivatives
OG0000814	Belongs to the eukaryotic ribosomal protein eS6 family							OG0000171	ParE toxin of type II toxin-antitoxin system, parDE							OG0000638	Molecular chaperone capable of stabilizing a range of proteins. Seems to fulfill an ATP-independent, HSP70-like function in archaeal de novo protein folding				OG0001376	Protein of unknown function		OG0001117	Type I phosphodiesterase / nucleotide pyrophosphatase		OG0001375	Mn2 dependent serine threonine protein kinase	OG0001787	Pyridoxal 5'-phosphate (PLP)-binding protein, which is involved in PLP homeostasis		OG0000488	Protein of unknown function		OG0002984	Protein of unknown function	OG0001925	Thioredoxin
OG0000819	Myo-inositol-1-phosphate synthase							OG0000958	Nucleoside 2-deoxyribosyltransferase like							OG0000830	Flavin prenyltransferase that catalyzes the synthesis of the prenylated FMN cofactor (prenyl-FMN) for 4-hydroxy-3- polyprenylbenzoic acid decarboxylase UbiD. The prenyltransferase is metal-independent and links a dimethylallyl moiety from dimethylallyl monophosphate (DMAP) to the flavin N5 and C6 atoms of FMN				OG0001331	-		OG0000929	Protein of unknown function		OG0002341	Protein of unknown function	OG0001799	MscS Mechanosensitive ion channel		OG0000489	Catalyzes the radical-mediated transfer of the hydroxybenzyl group from 4-hydroxyphenylpyruvate (HPP) to 5-amino- 6-ribitylamino-2,4(1H,3H)-pyrimidinedione to form 7,8-didemethyl- 8-hydroxy-5-deazariboflavin (FO)		OG0006586	-	OG0001055	Protein of unknown function (DUF356)
OG0000835	Forms part of the ribosomal stalk, playing a central role in the interaction of the ribosome with GTP-bound translation factors							OG0000767	Forms part of the ribosomal stalk which helps the ribosome interact with GTP-bound translation factors							OG0000825	DNA primase				OG0001675	Metal dependent phosphohydrolases with conserved 'HD' motif.		OG0000512	PFAM PP-loop domain protein		OG0003119	Protein of unknown function	OG0001675	Metal dependent phosphohydrolases with conserved 'HD' motif.		OG0000490	PFAM Haloacid dehalogenase domain protein hydrolase		OG0005204	Protein of unknown function	OG0001327	Domain of unknown function (DUF4870)
OG0000348	DNA-dependent ATPase and 3'-5' DNA helicase that may be involved in repair of stalled replication forks							OG0000140	Belongs to the CDP-alcohol phosphatidyltransferase class-I family							OG0000628	Catalyzes the attachment of threonine to tRNA(Thr) in a two-step reaction L-threonine is first activated by ATP to form Thr-AMP and then transferred to the acceptor end of tRNA(Thr)				OG0001775	Belongs to the pirin family		OG0001140	-		OG0003647	Protein of unknown function	OG0001798	methyltransferase		OG0000491	Guanylyltransferase that catalyzes the activation of 2- phospho-L-lactate (LP) as (2S)-lactyl-2-diphospho-5'-guanosine (LPPG), via the condensation of LP with GTP. Is involved in the biosynthesis of coenzyme F420, a hydride carrier cofactor		OG0005275	Protein of unknown function	OG0000787	Belongs to the Glu Leu Phe Val dehydrogenases family
OG0000135	PFAM Cation							OG0000450	Belongs to the LarC family							OG0000553	TIGRFAM anaerobic ribonucleoside-triphosphate reductase activating protein				OG0001798	methyltransferase		OG0000895	Involved in the cellular defense against the biological effects of O6-methylguanine (O6-MeG) and O4-methylthymine (O4-MeT) in DNA. Repairs the methylated nucleobase in DNA by stoichiometrically transferring the methyl group to a cysteine residue in the enzyme. This is a suicide reaction the enzyme is irreversibly inactivated		OG0002904	Rieske [2Fe-2S] domain	OG0001426	-		OG0000498	NMD3 family		OG0007427	Histidine kinase-, DNA gyrase B-, and HSP90-like ATPase	OG0001571	2Fe-2S iron-sulfur cluster binding domain
OG0000114	Protein of unknown function							OG0000672	pfam ammecr1							OG0000705	Catalyzes the addition and repair of the essential 3'- terminal CCA sequence in tRNAs without using a nucleic acid template. Adds these three nucleotides in the order of C, C, and A to the tRNA nucleotide-73, using CTP and ATP as substrates and producing inorganic pyrophosphate				OG0001243	exonuclease of the beta-lactamase fold involved in RNA processing		OG0000552	Belongs to the ALAD family		OG0002990	CO dehydrogenase/acetyl-CoA synthase delta subunit	OG0001342	Lycopene cyclase protein		OG0000502	TIGRFAM DNA-directed RNA polymerase		OG0002213	Metal dependent phosphohydrolases with conserved 'HD' motif.	OG0001700	Uncharacterized protein containing a ferredoxin domain (DUF2148)
OG0000120	TIGRFAM ribosomal-protein-alanine acetyltransferase							OG0000656	Belongs to the cytidylate kinase family. Type 2 subfamily							OG0000807	TIGRFAM RNA methyltransferase, TrmH family, group 1				OG0001426	-		OG0000465	Belongs to the class-I aminoacyl-tRNA synthetase family		OG0002044	anti-sigma regulatory factor, serine threonine protein kinase	OG0000910	Protein of unknown function DUF134		OG0000503	Catalyzes amidations at positions B, D, E, and G on adenosylcobyrinic A,C-diamide. NH(2) groups are provided by glutamine, and one molecule of ATP is hydrogenolyzed for each amidation		OG0009891	Protein of unknown function	OG0000476	SMART Elongator protein 3 MiaB NifB
OG0000434	PFAM PUA domain containing protein							OG0000101	Cobalt uptake substrate-specific transmembrane region							OG0000812	Catalyzes the condensation of formaldehyde with tetrahydromethanopterin (H(4)MPT) to 5,10- methylenetetrahydromethanopterin				OG0002350	calcium- and calmodulin-responsive adenylate cyclase activity		OG0000819	Myo-inositol-1-phosphate synthase		OG0002577	Protein of unknown function	OG0000179	Protein of unknown function (DUF1638)		OG0000504	Non-catalytic component of the exosome, which is a complex involved in RNA degradation. Increases the RNA binding and the efficiency of RNA degradation. Confers strong poly(A) specificity to the exosome		OG0008595	Protein of unknown function	OG0002053	Protein of unknown function
OG0000545	DNA-dependent RNA polymerase catalyzes the transcription of DNA into RNA using the four ribonucleoside triphosphates as substrates							OG0000530	Protein of unknown function (DUF521)							OG0000361	HELICc2				OG0000904	Methylene-tetrahydrofolate reductase C terminal		OG0000794	Involved in the third step of the chorismate pathway, which leads to the biosynthesis of aromatic amino acids. Catalyzes the cis-dehydration of 3-dehydroquinate (DHQ) and introduces the first double bond of the aromatic ring to yield 3- dehydroshikimate		OG0001547	-	OG0001946	Carboxymuconolactone decarboxylase family		OG0000505	Transcription elongation factor Spt5		OG0003778	Amidohydrolase family	OG0000601	May be involved in maturation of the 30S ribosomal subunit
OG0000653	Involved in targeting and insertion of nascent membrane proteins into the cytoplasmic membrane. Binds to the hydrophobic signal sequence of the ribosome-nascent chain (RNC) as it emerges from the ribosomes. The SRP-RNC complex is then targeted to the cytoplasmic membrane where it interacts with the SRP receptor FtsY							OG0000640	Catalyzes two steps in the biosynthesis of coenzyme A. In the first step cysteine is conjugated to 4'-phosphopantothenate to form 4-phosphopantothenoylcysteine, in the latter compound is decarboxylated to form 4'-phosphopantotheine							OG0000216	Belongs to the peptidase M50B family				OG0001890	PFAM ABC transporter		OG0001183	Catalyzes the synthesis of GMP from XMP		OG0003467	Protein of unknown function	OG0001570	PFAM methyltransferase		OG0000506	Possesses two activities a DNA synthesis (polymerase) and an exonucleolytic activity that degrades single-stranded DNA in the 3' to 5' direction. Has a template-primer preference which is characteristic of a replicative DNA polymerase		OG0002196	-	OG0000619	Belongs to the eukaryotic ribosomal protein eL31 family
OG0001041	Protein of unknown function							OG0000452	PFAM PRC-barrel domain							OG0000711	Part of ribonuclease P, a protein complex that generates mature tRNA molecules by cleaving their 5'-ends				OG0001469	Has an important function as a repair enzyme for proteins that have been inactivated by oxidation. Catalyzes the reversible oxidation-reduction of methionine sulfoxide in proteins to methionine		OG0001181	-		OG0001418	Psort location Cytoplasmic, score	OG0001711	CHAD domain		OG0000507	methanogenesis marker protein 7		OG0008591	Restriction endonuclease	OG0000563	Domain of unknown function (DUF814)
OG0001732	Pyridine nucleotide-disulphide oxidoreductase							OG0000224	TIGRFAM anaerobic ribonucleoside-triphosphate reductase							OG0000694	Catalyzes the transfer of the AMP portion of ATP to flavin mononucleotide (FMN) to produce flavin adenine dinucleotide (FAD) coenzyme				OG0000179	Protein of unknown function (DUF1638)		OG0001113	NADH-ubiquinone/plastoquinone oxidoreductase, chain 3		OG0003650	Methyltransferase domain	OG0002118	-		OG0000508	This is one of the proteins that binds and probably mediates the attachment of the 5S RNA into the large ribosomal subunit, where it forms part of the central protuberance		OG0008272	Protein of unknown function	OG0002516	Protein of unknown function
OG0000791	Belongs to the UPF0107 family							OG0000437	Coenzyme F420-dependent N5,N10-methylene tetrahydromethanopterin reductase and related flavin-dependent oxidoreductases							OG0000327	Catalyzes the insertion of Co(2 ) into sirohydrochlorin as part of the anaerobic pathway to cobalamin biosynthesis. Involved in the biosynthesis of the unique nickel-containing tetrapyrrole coenzyme F430, the prosthetic group of methyl- coenzyme M reductase (MCR), which plays a key role in methanogenesis and anaerobic methane oxidation. Catalyzes the insertion of Ni(2 ) into sirohydrochlorin to y…				OG0001861	Winged helix DNA-binding domain		OG0000793	phenylalanyl-tRNA synthetase, beta subunit		OG0002088	Protein of unknown function	OG0001218	CRISPR (clustered regularly interspaced short palindromic repeat), is an adaptive immune system that provides protection against mobile genetic elements (viruses, transposable elements and conjugative plasmids). CRISPR clusters contain spacers, sequences complementary to antecedent mobile elements, and target invading nucleic acids. CRISPR clusters are transcribed and processed into CRISPR RNA (c…		OG0000509	PFAM amidohydrolase		OG0001879	Protein of unknown function	OG0001099	Protein of unknown function
OG0001453	Catalyzes the NADPH-dependent reduction of ketopantoate into pantoic acid							OG0000781	Phosphatidylserine decarboxylase related protein							OG0000770	PFAM Glucose-6-phosphate isomerase				OG0001220	Catalyzes the S-adenosyl-L-methionine-dependent formation of N(1)-methyladenine at position 58 (m1A58) in tRNA		OG0000752	Protein of unknown function		OG0001515	Protein of unknown function	OG0001582	galactose-1-phosphate uridylyltransferase		OG0000511	This protein is one of the early assembly proteins of the 50S ribosomal subunit, although it is not seen to bind rRNA by itself. It is important during the early stages of 50S assembly		OG0004494	Flavin containing amine oxidoreductase	OG0001002	Protein of unknown function
OG0001729	Belongs to the enoyl-CoA hydratase isomerase family							OG0000173	Catalyzes the ferredoxin-dependent oxidative decarboxylation of arylpyruvates							OG0000460	Protein of unknown function				OG0001222	Catalyzes the conversion of GDP-D-mannose to GDP-4- dehydro-6-deoxy-D-mannose		OG0000815	Methanogenesis marker 13 metalloprotein		OG0003712	Protein of unknown function	OG0000097	Bacterial extracellular solute-binding proteins, family 5 Middle		OG0000512	PFAM PP-loop domain protein		OG0009916	Protein of unknown function	OG0000232	Pyruvate ferredoxin/flavodoxin oxidoreductase
OG0001147	acyl-CoA dehydrogenase							OG0000891	COG3634 Alkyl hydroperoxide reductase, large subunit							OG0000786	Specifically methylates the uridine in position 2552 of 23S rRNA at the 2'-O position of the ribose in the fully assembled 50S ribosomal subunit				OG0001946	Carboxymuconolactone decarboxylase family		OG0000489	Catalyzes the radical-mediated transfer of the hydroxybenzyl group from 4-hydroxyphenylpyruvate (HPP) to 5-amino- 6-ribitylamino-2,4(1H,3H)-pyrimidinedione to form 7,8-didemethyl- 8-hydroxy-5-deazariboflavin (FO)		OG0001979	Transmembrane exosortase (Exosortase_EpsH)	OG0001663	Part of a membrane complex involved in electron transport		OG0000513	Catalyzes the reversible interconversion of serine and glycine with tetrahydrofolate (THF) serving as the one-carbon carrier. Also exhibits THF-independent aldolase activity toward beta-hydroxyamino acids, producing glycine and aldehydes, via a retro-aldol mechanism		OG0002861	AAA ATPase domain	OG0001660	Protein of unknown function
OG0002229	Prenyltransferase that catalyzes the transfer of the geranylgeranyl moiety of geranylgeranyl diphosphate (GGPP) to the C3 hydroxyl of sn-glycerol-1-phosphate (G1P). This reaction is the first ether-bond-formation step in the biosynthesis of archaeal membrane lipids							OG0000444	Allows the formation of correctly charged Gln-tRNA(Gln) through the transamidation of misacylated Glu-tRNA(Gln) in organisms which lack glutaminyl-tRNA synthetase. The reaction takes place in the presence of glutamine and ATP through an activated gamma-phospho-Glu-tRNA(Gln). The GatDE system is specific for glutamate and does not act on aspartate							OG0000442	Catalyzes the cyclization of GTP to (8S)-3',8-cyclo-7,8- dihydroguanosine 5'-triphosphate				OG0000924	Zinc-binding dehydrogenase		OG0000594	Belongs to the SUI1 family		OG0002778	Polysaccharide biosynthesis protein	OG0000220	Transposase domain (DUF772)		OG0000514	NADH ubiquinone oxidoreductase subunit 1 (chain H)		OG0005227	Protein of unknown function	OG0001653	-
OG0002420	Protein of unknown function							OG0000360	SAICAR synthetase							OG0000143	Belongs to the peptidase M48B family				OG0001570	PFAM methyltransferase		OG0000694	Catalyzes the transfer of the AMP portion of ATP to flavin mononucleotide (FMN) to produce flavin adenine dinucleotide (FAD) coenzyme		OG0004073	Protein of unknown function	OG0001904	Protein of unknown function (DUF1294)		OG0000515	Belongs to the ATCase OTCase family		OG0001511	-	OG0001412	-
OG0001703	Glycosyl transferases group 1							OG0000495	TIGRFAM Sua5 YciO YrdC YwlC family protein							OG0000273	Pyridine nucleotide-disulphide oxidoreductase				OG0001369	MgtC family		OG0000197	Stabilizes TBP binding to an archaeal box-A promoter. Also responsible for recruiting RNA polymerase II to the pre- initiation complex (DNA-TBP-TFIIB)		OG0001807	Protein of unknown function				OG0000518	Belongs to the class-II aminoacyl-tRNA synthetase family		OG0003189	Protein of unknown function	OG0000665	serine threonine protein kinase
OG0000861	Catalyzes the reduction of 1-pyrroline-5-carboxylate (PCA) to L-proline							OG0000627	Pyrophosphatase that catalyzes the hydrolysis of nucleoside triphosphates to their monophosphate derivatives, with a high preference for the non-canonical purine nucleotides XTP (xanthosine triphosphate), dITP (deoxyinosine triphosphate) and ITP. Seems to function as a house-cleaning enzyme that removes non-canonical purine nucleotides from the nucleotide pool, thus preventing their incorporation…							OG0000399	Catalyzes the methyl esterification of L-isoaspartyl residues in peptides and proteins that result from spontaneous decomposition of normal L-aspartyl and L-asparaginyl residues. It plays a role in the repair and or degradation of damaged proteins				OG0000990	Aldo/keto reductase family		OG0000909	Protein of unknown function		OG0002242	-				OG0000520	Belongs to the universal ribosomal protein uS2 family		OG0004209	Domain of unknown function (DUF1998)	OG0001307	-
OG0001446	NifU-like domain							OG0000736	Produces ATP from ADP in the presence of a proton gradient across the membrane							OG0000840	aspartate glutamate uridylate kinase				OG0001711	CHAD domain		OG0000900	PFAM PHP domain		OG0001492	Protein of unknown function				OG0000521	Belongs to the eukaryotic ribosomal protein eL15 family		OG0007452	-	OG0001076	Domain of unknown function DUF128
OG0000668	PFAM Like-Sm ribonucleoprotein, core							OG0000808	Binds directly to 23S rRNA. Probably involved in E site tRNA release							OG0000021	MacB-like periplasmic core domain				OG0001439	Catalyzes the synthesis of 5,6-dihydrouridine (D), a modified base found in the D-loop of most tRNAs, via the reduction of the C5-C6 double bond in target uridines		OG0000738	Catalyzes the anti-1,4-elimination of the C-3 phosphate and the C-6 proR hydrogen from 5-enolpyruvylshikimate-3-phosphate (EPSP) to yield chorismate, which is the branch point compound that serves as the starting substrate for the three terminal pathways of aromatic amino acid biosynthesis. This reaction introduces a second double bond into the aromatic ring system		OG0003358	Protein of unknown function				OG0000523	ABC transporter		OG0008483	Domain of unknown function (DUF4276)	OG0000926	Catalyzes the interconversion of 2-phosphoglycerate and 3-phosphoglycerate
OG0000805	Protein of unknown function							OG0000798	Forms part of the ribosomal stalk, playing a central role in the interaction of the ribosome with GTP-bound translation factors							OG0000739	Transfers a GMP moiety from GTP to Mo-molybdopterin (Mo- MPT) cofactor (Moco or molybdenum cofactor) to form Mo- molybdopterin guanine dinucleotide (Mo-MGD) cofactor				OG0002782	YoaP-like		OG0000170	TIGRFAM archaeoflavoprotein AfpA		OG0001686	Thioredoxin-like [2Fe-2S] ferredoxin				OG0000525	amino acids such as threonine, to avoid such errors, it has a posttransfer editing activity that hydrolyzes mischarged Thr-tRNA(Val) in a tRNA-dependent manner		OG0004188	Protein of unknown function	OG0001496	trimethylamine methyltransferase
OG0001347	PFAM FeoA family protein							OG0000554	Belongs to the argininosuccinate synthase family. Type 1 subfamily							OG0000930	Part of ribonuclease P, a protein complex that generates mature tRNA molecules by cleaving their 5'-ends				OG0002720	Protein of unknown function		OG0000572	Catalytic subunit of DNA primase, an RNA polymerase that catalyzes the synthesis of short RNA molecules used as primers for DNA polymerase during DNA replication. The small subunit contains the primase catalytic core and has DNA synthesis activity on its own. Binding to the large subunit stabilizes and modulates the activity, increasing the rate of DNA synthesis while decreasing the length of the…		OG0001877	Protein of unknown function				OG0000526	Binds the lower part of the 30S subunit head		OG0008159	Protein of unknown function	OG0003260	-
OG0001872	Glycosyl transferase, family 2							OG0000968	Belongs to the UPF0218 family							OG0000173	Catalyzes the ferredoxin-dependent oxidative decarboxylation of arylpyruvates				OG0001218	CRISPR (clustered regularly interspaced short palindromic repeat), is an adaptive immune system that provides protection against mobile genetic elements (viruses, transposable elements and conjugative plasmids). CRISPR clusters contain spacers, sequences complementary to antecedent mobile elements, and target invading nucleic acids. CRISPR clusters are transcribed and processed into CRISPR RNA (c…		OG0000049	Mechanosensitive ion channel		OG0003763	Rubrerythrin				OG0000527	Catalyzes the conversion of D-ribulose 5-phosphate to formate and 3,4-dihydroxy-2-butanone 4-phosphate		OG0002326	Protein of unknown function	OG0000143	Belongs to the peptidase M48B family
OG0001495	Hydrolyzes mannosyl-3-phosphoglycerate (MPG) to form the osmolyte mannosylglycerate (MG)							OG0000201	TIGRFAM Methyl coenzyme M reductase system, component A2							OG0000112	Protein of unknown function				OG0002260	Sodium:dicarboxylate symporter family		OG0000072	TIGRFAM Acetate-CoA ligase		OG0002813	proline dipeptidase activity				OG0000528	Involved in the gluconeogenesis. Catalyzes stereospecifically the conversion of dihydroxyacetone phosphate (DHAP) to D-glyceraldehyde-3-phosphate (G3P)		OG0001191	Protein of unknown function	OG0001829	-
OG0000211	PFAM Xylose isomerase domain protein TIM barrel							OG0000299	TIGRFAM UbiD family							OG0000161	COG1361 S-layer domain				OG0001728	Belongs to the GbsR family		OG0000177	oxidoreductase activity, acting on the aldehyde or oxo group of donors, iron-sulfur protein as acceptor		OG0001833	Protein of unknown function				OG0000529	retrograde transport, endosome to Golgi		OG0007185	Protein of unknown function	OG0000793	phenylalanyl-tRNA synthetase, beta subunit
OG0000389	Domain of unknown function (DUF2088)							OG0000294	Catalyzes the ATP-dependent amidation of deamido-NAD to form NAD. Uses ammonia as a nitrogen source							OG0000858	Ribosomal protein S27E				OG0002084	Acetyltransferase (GNAT) domain		OG0000775	protein conserved in archaea		OG0001460	Peptidase dimerisation domain				OG0000530	Protein of unknown function (DUF521)		OG0001292	Transposase	OG0001580	permease
[truncated: 1,390 more rows]
